# Supplementary material for: Additions to the cuckoo wasps (Hymenoptera, Chrysididae) of Mongolia, with description of eleven new species
Source: Zookeys. 2021 Nov 8;1068:149–87. doi: 10.3897/zookeys.1068.73549 (PMC8592979; doi:10.3897/zookeys.1068.73549)
Supplement: XML Treatment for Chrysis martinella [file zookeys.1068.73549-treatment2.xml]

<!DOCTYPE tp:taxon-treatment
  PUBLIC "-//TaxonX//DTD Taxonomic Treatment Publishing DTD v0 20100105//EN" "tax-treatment-NSO.dtd">
<tp:taxon-treatment xmlns:tp="http://www.plazi.org/taxpub"><tp:treatment-meta><kwd-group><label>Taxon classification</label><kwd>
                <named-content content-type="kingdom">Animalia</named-content>
              </kwd><kwd>
                <named-content content-type="order">Hymenoptera</named-content>
              </kwd><kwd>
                <named-content content-type="family">Chrysididae</named-content>
              </kwd></kwd-group><mixed-citation publication-type="journal"><person-group><name><surname>Rosa</surname><given-names>Paolo</given-names></name><name><surname>Proshchalykin</surname><given-names>Maxim Yu.</given-names></name><name><surname>Halada</surname><given-names>Marek</given-names></name></person-group><article-title>Additions to the cuckoo wasps (<tp:taxon-name><tp:taxon-name-part taxon-name-part-type="order">Hymenoptera</tp:taxon-name-part></tp:taxon-name>, <tp:taxon-name><tp:taxon-name-part taxon-name-part-type="family">Chrysididae</tp:taxon-name-part></tp:taxon-name>) of Mongolia, with description of eleven new species</article-title><source>Zookeys</source><day>08</day><month>11</month><year>2021</year><volume>1068</volume><fpage>149</fpage><lpage>187</lpage><pub-id pub-id-type="doi">10.3897/zookeys.1068.73549</pub-id></mixed-citation></tp:treatment-meta><tp:nomenclature><tp:taxon-name>
              <object-id xmlns:xlink="http://www.w3.org/1999/xlink" content-type="arpha" xlink:type="simple">74E62FA4-BFC6-5B81-B0B2-C96BD6A68139</object-id>
              <tp:taxon-name-part taxon-name-part-type="genus" reg="Chrysis">Chrysis</tp:taxon-name-part>
              <tp:taxon-name-part taxon-name-part-type="species" reg="martinella">martinella</tp:taxon-name-part>
            </tp:taxon-name><tp:taxon-authority>du Buysson, 1900</tp:taxon-authority><tp:nomenclature-citation-list><tp:nomenclature-citation><tp:taxon-name>
                  <tp:taxon-name-part taxon-name-part-type="genus" reg="Chrysis">Chrysis</tp:taxon-name-part>
                  <tp:taxon-name-part taxon-name-part-type="species" reg="martinella">martinella</tp:taxon-name-part>
                </tp:taxon-name><comment>du Buysson, 1900: 142. Holotype ♀; Iran: Teheran (<named-content xmlns:xlink="http://www.w3.org/1999/xlink" content-type="dwc:institutional_code" xlink:type="simple">MNHN</named-content>) (examined) (<italic>aestiva</italic> group).</comment></tp:nomenclature-citation></tp:nomenclature-citation-list></tp:nomenclature><tp:treatment-sec sec-type="material" id="SECID0EPBAE"><title>Material examined.</title><p>Mongolia: <italic>Tuv</italic>, 1 ♂, Khangayn Mts, 5 km N of Khunt, 21.VII.2005, leg. P. Tyrner (<abbrev xmlns:xlink="http://www.w3.org/1999/xlink" xlink:title="private collection of P. Tyrner" id="ABBRID0EXBAE" xlink:type="simple">PTC</abbrev>).</p></tp:treatment-sec><tp:treatment-sec sec-type="distribution" id="SECID0E2BAE"><title>Distribution.</title><p>*Mongolia (Tuv); Asiatic-European, known from South-East Europe [not SW], Turkey and Caucasus (<xref ref-type="bibr" rid="B27">Rosa et al. 2019</xref>) and eastwards from Tajikistan (described as <italic><tp:taxon-name><tp:taxon-name-part taxon-name-part-type="genus" reg="Chrysis">C.</tp:taxon-name-part><tp:taxon-name-part taxon-name-part-type="species" reg="martinella">martinella</tp:taxon-name-part><tp:taxon-name-part taxon-name-part-type="subspecies" reg="solox">solox</tp:taxon-name-part></tp:taxon-name></italic> Semenov-Tian-Shanskij, 1954) to Afghanistan (described as <italic><tp:taxon-name><tp:taxon-name-part taxon-name-part-type="genus" reg="Chrysis">C.</tp:taxon-name-part><tp:taxon-name-part taxon-name-part-type="species" reg="klapperichi">klapperichi</tp:taxon-name-part></tp:taxon-name></italic> Balthasar, 1957).</p></tp:treatment-sec><tp:treatment-sec sec-type="remarks" id="SECID0E6CAE"><title>Remarks.</title><p>The taxonomic treatment is given according to Kimsey &amp; Bohart (1991), who placed several species and subspecies in synonymy of <italic><tp:taxon-name><tp:taxon-name-part taxon-name-part-type="genus" reg="Chrysis">Chrysis</tp:taxon-name-part><tp:taxon-name-part taxon-name-part-type="species" reg="martinella">martinella</tp:taxon-name-part></tp:taxon-name></italic>. The validity of these taxa is currently under revision.</p><fig id="F1" position="float" orientation="portrait"><object-id xmlns:xlink="http://www.w3.org/1999/xlink" content-type="doi" xlink:type="simple">10.3897/zookeys.1068.73549.figure1</object-id><object-id xmlns:xlink="http://www.w3.org/1999/xlink" content-type="arpha" xlink:type="simple">A31B3035-ED7C-57FF-AA45-858F83FA6E9E</object-id><label>Figure 1.</label><caption><p><italic><tp:taxon-name><tp:taxon-name-part taxon-name-part-type="genus" reg="Chrysis">Chrysis</tp:taxon-name-part><tp:taxon-name-part taxon-name-part-type="species" reg="inclinata">inclinata</tp:taxon-name-part></tp:taxon-name></italic> Linsenmaier, female <bold>A</bold> habitus, dorsal view <bold>B</bold> habitus, lateral view <bold>C</bold> head, frontal view <bold>D</bold> metasoma, postero-lateral view <bold>E</bold> metasoma, ventral view. Scale bars: 1 mm.</p></caption><graphic xmlns:xlink="http://www.w3.org/1999/xlink" xlink:href="zookeys-1068-149-g001.jpg" position="float" orientation="portrait" xlink:type="simple" id="oo_608668.jpg"><uri content-type="original_file" xlink:type="simple">https://binary.pensoft.net/fig/608668</uri></graphic></fig></tp:treatment-sec><ref-list><ref id="B27"><mixed-citation xmlns:xlink="http://www.w3.org/1999/xlink" xlink:type="simple"><person-group><name name-style="western"><surname>Rosa</surname><given-names>P</given-names></name><name name-style="western"><surname>Lelej</surname><given-names>AS</given-names></name><name name-style="western"><surname>Belokobylskij</surname><given-names>SA</given-names></name><name name-style="western"><surname>Vinokurov</surname><given-names>NB</given-names></name><name name-style="western"><surname>Zaytseva</surname><given-names>LA</given-names></name></person-group> (<year>2019</year>) Illustrated and annotated check-list of the Russian cuckoo wasps (<tp:taxon-name><tp:taxon-name-part taxon-name-part-type="order">Hymenoptera</tp:taxon-name-part></tp:taxon-name>, <tp:taxon-name><tp:taxon-name-part taxon-name-part-type="family">Chrysididae</tp:taxon-name-part></tp:taxon-name>). Entomofauna, Supplement 23: 360 pp.</mixed-citation></ref></ref-list></tp:taxon-treatment>
