# Supplementary material for: Additions to the cuckoo wasps (Hymenoptera, Chrysididae) of Mongolia, with description of eleven new species
Source: Zookeys. 2021 Nov 8;1068:149–87. doi: 10.3897/zookeys.1068.73549 (PMC8592979; doi:10.3897/zookeys.1068.73549)
Supplement: XML Treatment for Chrysis mocsaryi [file zookeys.1068.73549-treatment3.xml]

<!DOCTYPE tp:taxon-treatment
  PUBLIC "-//TaxonX//DTD Taxonomic Treatment Publishing DTD v0 20100105//EN" "tax-treatment-NSO.dtd">
<tp:taxon-treatment xmlns:tp="http://www.plazi.org/taxpub"><tp:treatment-meta><kwd-group><label>Taxon classification</label><kwd>
                <named-content content-type="kingdom">Animalia</named-content>
              </kwd><kwd>
                <named-content content-type="order">Hymenoptera</named-content>
              </kwd><kwd>
                <named-content content-type="family">Chrysididae</named-content>
              </kwd></kwd-group><mixed-citation publication-type="journal"><person-group><name><surname>Rosa</surname><given-names>Paolo</given-names></name><name><surname>Proshchalykin</surname><given-names>Maxim Yu.</given-names></name><name><surname>Halada</surname><given-names>Marek</given-names></name></person-group><article-title>Additions to the cuckoo wasps (<tp:taxon-name><tp:taxon-name-part taxon-name-part-type="order">Hymenoptera</tp:taxon-name-part></tp:taxon-name>, <tp:taxon-name><tp:taxon-name-part taxon-name-part-type="family">Chrysididae</tp:taxon-name-part></tp:taxon-name>) of Mongolia, with description of eleven new species</article-title><source>Zookeys</source><day>08</day><month>11</month><year>2021</year><volume>1068</volume><fpage>149</fpage><lpage>187</lpage><pub-id pub-id-type="doi">10.3897/zookeys.1068.73549</pub-id></mixed-citation></tp:treatment-meta><tp:nomenclature><tp:taxon-name>
              <object-id xmlns:xlink="http://www.w3.org/1999/xlink" content-type="arpha" xlink:type="simple">FA204426-CD14-5C89-9B02-BFFC420B8018</object-id>
              <tp:taxon-name-part taxon-name-part-type="genus" reg="Chrysis">Chrysis</tp:taxon-name-part>
              <tp:taxon-name-part taxon-name-part-type="species" reg="mocsaryi">mocsaryi</tp:taxon-name-part>
            </tp:taxon-name><tp:taxon-authority>Radoszkowski, 1889</tp:taxon-authority><xref ref-type="fig" rid="F2">Figure 2A–G</xref><tp:nomenclature-citation-list><tp:nomenclature-citation><tp:taxon-name>
                  <tp:taxon-name-part taxon-name-part-type="genus" reg="Chrysis"/>
                </tp:taxon-name><comment><tp:taxon-name><tp:taxon-name-part taxon-name-part-type="genus" reg="Chrysis">Chrysis</tp:taxon-name-part></tp:taxon-name> (Tetrachrysis) Mocsaryi Radoszkowski, 1889: 29. Holotype ♀; Mongolia: Kobden (Khovd) (<named-content xmlns:xlink="http://www.w3.org/1999/xlink" content-type="dwc:institutional_code" xlink:type="simple">ISEA-PAS</named-content>) (examined) (<italic>comparata</italic> group). <xref ref-type="bibr" rid="B22">Mocsáry 1889</xref>: 426 (cat., descr., Mongolia). </comment></tp:nomenclature-citation><tp:nomenclature-citation><tp:taxon-name>
                  <tp:taxon-name-part taxon-name-part-type="genus" reg="Chrysis">Chrysis</tp:taxon-name-part>
                  <tp:taxon-name-part taxon-name-part-type="species" reg="mocsaryi">mocsaryi</tp:taxon-name-part>
                </tp:taxon-name><comment>: <xref ref-type="bibr" rid="B9">Dalla Torre 1892</xref>: 78 (cat., Mongolia); Kimsey and Bohart 1991: 440 (cat., Mongolia: Kobden, comparata-<tp:taxon-name><tp:taxon-name-part taxon-name-part-type="genus" reg="Chrysis"/><tp:taxon-name-part taxon-name-part-type="species" reg="scutellaris">scutellaris</tp:taxon-name-part></tp:taxon-name> group); <xref ref-type="bibr" rid="B30">Rosa et al. 2015</xref>: 41 (cat., type series), 42 (fig. 4); 2020: 66 (cat.).</comment></tp:nomenclature-citation></tp:nomenclature-citation-list></tp:nomenclature><tp:treatment-sec sec-type="material" id="SECID0EOHAE"><title>Material examined.</title><p>Mongolia: <italic>Khovd</italic>, 1 ♂, 20 km SE of Altaj, Elkhon, 26.VII.1970, leg. M. Kozlov (<named-content xmlns:xlink="http://www.w3.org/1999/xlink" content-type="dwc:institutional_code" xlink:type="simple">ZIN</named-content>).</p></tp:treatment-sec><tp:treatment-sec sec-type="diagnosis" id="SECID0E2HAE"><title>Diagnosis.</title><p><italic>Male</italic> (hitherto unknown). Body length 6.7 mm. <italic>Head</italic>. Transverse frontal carina raised, with two lateral branches encircling the anterior ocellus (Fig. <xref ref-type="fig" rid="F2">2A and B</xref>); punctation in this area shallow to undefined; F1 as long as F2 and slightly metallic only basally; subantennal spaces elongate, 1.3 × <abbrev xmlns:xlink="http://www.w3.org/1999/xlink" xlink:title="anterior ocellus diameter" id="ABBRID0EJIAE" xlink:type="simple">MOD</abbrev>. <italic>Mesosoma</italic>. Anteromedial pronotal area widely depressed and anteromedian line indistinct (Fig. <xref ref-type="fig" rid="F2">2B</xref>); pronotum and mesonotum with even punctures, larger on the latter and polished interspaces; notauli as narrow, deep line; posterior propodeal projections narrow, apically acute and slightly divergent; mesopleuron with scrobal sulcus formed by wide, triangular and impunctate area; episternal sulcus deep and fully developed (Fig. <xref ref-type="fig" rid="F2">2D</xref>); fore wing with radial sector almost reaching wing margin; tarsi light yellow, meso- and meta-basitarsus whitish. <italic>Metasoma</italic>. Terga with dense punctures and polished interspaces (Fig. <xref ref-type="fig" rid="F2">2F</xref>); T1 dorsally, T2–T3 apicolaterally greenish to golden-greenish (possibly red in nature), contrasting with dark blue to black anteromedian area; apical margin of T3 blue after pit row; pits of pit row small, deep and rounded; apical margin quadridentate, with short, acute teeth (Fig. <xref ref-type="fig" rid="F2">2E</xref>); interval between median teeth slightly wider than interval between median and lateral tooth; metasomal longitudinal carina faint; black spots on S2 small, subrectangular, medially largely separated (Fig. <xref ref-type="fig" rid="F2">2G</xref>); genital capsule similar in structure to other species of the <italic><tp:taxon-name><tp:taxon-name-part taxon-name-part-type="genus" reg="Chrysis">C.</tp:taxon-name-part><tp:taxon-name-part taxon-name-part-type="species" reg="scutellaris">scutellaris</tp:taxon-name-part></tp:taxon-name></italic> group.</p><fig id="F2" position="float" orientation="portrait"><object-id xmlns:xlink="http://www.w3.org/1999/xlink" content-type="doi" xlink:type="simple">10.3897/zookeys.1068.73549.figure2</object-id><object-id xmlns:xlink="http://www.w3.org/1999/xlink" content-type="arpha" xlink:type="simple">337EECCA-59A3-5BAF-ABF1-99AC682CE329</object-id><label>Figure 2.</label><caption><p><italic><tp:taxon-name><tp:taxon-name-part taxon-name-part-type="genus" reg="Chrysis">Chrysis</tp:taxon-name-part><tp:taxon-name-part taxon-name-part-type="species" reg="mocsaryi">mocsaryi</tp:taxon-name-part></tp:taxon-name></italic> Radoszkowski, male <bold>A</bold> head, frontal view <bold>B</bold> habitus, dorsal view <bold>C</bold> genital capsule <bold>D</bold> habitus, lateral view <bold>E</bold> metasoma, posterior view <bold>F</bold> metasoma, postero-lateral view <bold>G</bold> metasoma, ventral view. Scale bars: 1 mm.</p></caption><graphic xmlns:xlink="http://www.w3.org/1999/xlink" xlink:href="zookeys-1068-149-g002.jpg" position="float" orientation="portrait" xlink:type="simple" id="oo_608669.jpg"><uri content-type="original_file" xlink:type="simple">https://binary.pensoft.net/fig/608669</uri></graphic></fig></tp:treatment-sec><tp:treatment-sec sec-type="distribution" id="SECID0EWKAE"><title>Distribution.</title><p>Mongolia (Khovd) (Radoszkowski 1889).</p></tp:treatment-sec><tp:treatment-sec sec-type="remarks" id="SECID0E2KAE"><title>Remarks.</title><p>The specimen examined (Fig. <xref ref-type="fig" rid="F2">2A–G</xref>) belongs to the <italic><tp:taxon-name><tp:taxon-name-part taxon-name-part-type="genus" reg="Chrysis"/><tp:taxon-name-part taxon-name-part-type="species" reg="scutellaris">scutellaris</tp:taxon-name-part></tp:taxon-name></italic> species group and it is here considered as the unknown male of <italic><tp:taxon-name><tp:taxon-name-part taxon-name-part-type="genus" reg="Chrysis">Chrysis</tp:taxon-name-part><tp:taxon-name-part taxon-name-part-type="species" reg="mocsaryi">mocsaryi</tp:taxon-name-part></tp:taxon-name></italic>, based on the unusual metasomal colouration, similar to that of the female. Examination of more material is anyway needed to confirm this identification.</p></tp:treatment-sec><ref-list><ref id="B22"><mixed-citation xmlns:xlink="http://www.w3.org/1999/xlink" xlink:type="simple"><person-group><name name-style="western"><surname>Mocsáry</surname><given-names>A</given-names></name></person-group> (<year>1889</year>) <source>Monographia Chrysididarum Orbis Terrarum Universi.</source><publisher-name>Hungarian Academy of Science</publisher-name>, <publisher-loc>Budapest</publisher-loc>, <size units="page">643 pp</size>.</mixed-citation></ref><ref id="B9"><mixed-citation xmlns:xlink="http://www.w3.org/1999/xlink" xlink:type="simple"><person-group><name name-style="western"><surname>Dalla Torre</surname><given-names>CG de</given-names></name></person-group> (<year>1892</year>) Catalogus hymenopterorum hucusque descriptorum systematicus et synonymicus. Volumen VI: <tp:taxon-name><tp:taxon-name-part taxon-name-part-type="family">Chrysididae</tp:taxon-name-part></tp:taxon-name> (<tp:taxon-name><tp:taxon-name-part taxon-name-part-type="suborder">Tubulifera</tp:taxon-name-part></tp:taxon-name>). Guilelmi Engelmann, Lipsiae, [viii +] 118 pp. <ext-link xlink:type="simple" ext-link-type="doi" xlink:href="10.5962/bhl.title.8794">https://doi.org/10.5962/bhl.title.8794</ext-link></mixed-citation></ref><ref id="B30"><mixed-citation xmlns:xlink="http://www.w3.org/1999/xlink" xlink:type="simple"><person-group><name name-style="western"><surname>Rosa</surname><given-names>P</given-names></name><name name-style="western"><surname>Wiśniowski</surname><given-names>B</given-names></name><name name-style="western"><surname>Xu</surname><given-names>Z-f</given-names></name></person-group> (<year>2015</year>) <article-title>Annotated type catalogue of the <tp:taxon-name><tp:taxon-name-part taxon-name-part-type="family">Chrysididae</tp:taxon-name-part></tp:taxon-name> (<tp:taxon-name><tp:taxon-name-part taxon-name-part-type="class">Insecta</tp:taxon-name-part></tp:taxon-name>, <tp:taxon-name><tp:taxon-name-part taxon-name-part-type="order">Hymenoptera</tp:taxon-name-part></tp:taxon-name>) deposited in the collection of Radoszkowski in the Polish Academy of Sciences, Kraków.</article-title><source>ZooKeys</source><volume>486</volume>: <fpage>1</fpage>–<lpage>100</lpage>. <ext-link xlink:type="simple" ext-link-type="doi" xlink:href="10.3897/zookeys.486.8753">https://doi.org/10.3897/zookeys.486.8753</ext-link></mixed-citation></ref></ref-list></tp:taxon-treatment>
