# Supplementary material for: Additions to the cuckoo wasps (Hymenoptera, Chrysididae) of Mongolia, with description of eleven new species
Source: Zookeys. 2021 Nov 8;1068:149–87. doi: 10.3897/zookeys.1068.73549 (PMC8592979; doi:10.3897/zookeys.1068.73549)
Supplement: XML Treatment for Chrysis speciosa [file zookeys.1068.73549-treatment4.xml]

<!DOCTYPE tp:taxon-treatment
  PUBLIC "-//TaxonX//DTD Taxonomic Treatment Publishing DTD v0 20100105//EN" "tax-treatment-NSO.dtd">
<tp:taxon-treatment xmlns:tp="http://www.plazi.org/taxpub"><tp:treatment-meta><kwd-group><label>Taxon classification</label><kwd>
                <named-content content-type="kingdom">Animalia</named-content>
              </kwd><kwd>
                <named-content content-type="order">Hymenoptera</named-content>
              </kwd><kwd>
                <named-content content-type="family">Chrysididae</named-content>
              </kwd></kwd-group><mixed-citation publication-type="journal"><person-group><name><surname>Rosa</surname><given-names>Paolo</given-names></name><name><surname>Proshchalykin</surname><given-names>Maxim Yu.</given-names></name><name><surname>Halada</surname><given-names>Marek</given-names></name></person-group><article-title>Additions to the cuckoo wasps (<tp:taxon-name><tp:taxon-name-part taxon-name-part-type="order">Hymenoptera</tp:taxon-name-part></tp:taxon-name>, <tp:taxon-name><tp:taxon-name-part taxon-name-part-type="family">Chrysididae</tp:taxon-name-part></tp:taxon-name>) of Mongolia, with description of eleven new species</article-title><source>Zookeys</source><day>08</day><month>11</month><year>2021</year><volume>1068</volume><fpage>149</fpage><lpage>187</lpage><pub-id pub-id-type="doi">10.3897/zookeys.1068.73549</pub-id></mixed-citation></tp:treatment-meta><tp:nomenclature><tp:taxon-name>
              <object-id xmlns:xlink="http://www.w3.org/1999/xlink" content-type="arpha" xlink:type="simple">243F96D1-DC2E-5F09-8645-8F0EB26839B0</object-id>
              <tp:taxon-name-part taxon-name-part-type="genus" reg="Chrysis">Chrysis</tp:taxon-name-part>
              <tp:taxon-name-part taxon-name-part-type="species" reg="speciosa">speciosa</tp:taxon-name-part>
            </tp:taxon-name><tp:taxon-authority>Radoszkowski, 1877</tp:taxon-authority><xref ref-type="fig" rid="F3">Figure 3A–G</xref><tp:nomenclature-citation-list><tp:nomenclature-citation><tp:taxon-name>
                  <tp:taxon-name-part taxon-name-part-type="genus" reg="Chrysis">Chrysis</tp:taxon-name-part>
                  <tp:taxon-name-part taxon-name-part-type="species" reg="speciosa">speciosa</tp:taxon-name-part>
                </tp:taxon-name><comment>Radoszkowski, 1877: 17. Lectotype ♂, designated by Bohart in Kimsey and Bohart 1991: 464; Uzbekistan: Tashkent desert (<named-content xmlns:xlink="http://www.w3.org/1999/xlink" content-type="dwc:institutional_code" xlink:type="simple">ZMMU</named-content>) (examined) (<tp:taxon-name><tp:taxon-name-part taxon-name-part-type="genus" reg="Chrysis"/><tp:taxon-name-part taxon-name-part-type="species" reg="maculicornis">maculicornis</tp:taxon-name-part></tp:taxon-name> group).</comment></tp:nomenclature-citation></tp:nomenclature-citation-list></tp:nomenclature><tp:treatment-sec sec-type="material" id="SECID0E5NAE"><title>Material examined.</title><p>Mongolia: <italic>Dornogovi</italic>, 5 ♂♂, 65 km SE of Chatan-Bulag, steppe, 1020 m alt., 2.VIII.2007, leg. MHMK (<abbrev xmlns:xlink="http://www.w3.org/1999/xlink" xlink:title="private collection of M. Halada" id="ABBRID0EGOAE" xlink:type="simple">MHC</abbrev>, PRC); <italic>Khovd</italic>, 1 ♂, 15 km S of Bulgan, 29.VII.1970, leg. I. Kerzhner (<named-content xmlns:xlink="http://www.w3.org/1999/xlink" content-type="dwc:institutional_code" xlink:type="simple">ZIN</named-content>).</p></tp:treatment-sec><tp:treatment-sec sec-type="distribution" id="SECID0EROAE"><title>Distribution.</title><p>*Mongolia (Dornogovi, Khovd); Tajikistan, Turkmenistan, Uzbekistan (<xref ref-type="bibr" rid="B25">Radoszkowski 1877</xref>; <xref ref-type="bibr" rid="B22">Mocsáry 1889</xref>; du Buysson in André 1896; Kimsey and Bohart 1991).</p></tp:treatment-sec><tp:treatment-sec sec-type="remarks" id="SECID0E6OAE"><title>Remarks.</title><p><italic><tp:taxon-name><tp:taxon-name-part taxon-name-part-type="genus" reg="Chrysis">Chrysis</tp:taxon-name-part><tp:taxon-name-part taxon-name-part-type="species" reg="speciosa">speciosa</tp:taxon-name-part></tp:taxon-name></italic> Radoszkowski, 1877 is a member of the <italic><tp:taxon-name><tp:taxon-name-part taxon-name-part-type="genus" reg="Chrysis">C.</tp:taxon-name-part><tp:taxon-name-part taxon-name-part-type="species" reg="maculicornis">maculicornis</tp:taxon-name-part></tp:taxon-name></italic> group and it is recognised by the colour pattern with body fully metallic blue; first and second flagellum short; flagellomeres extensively yellowish and tarsi yellow; metasoma with large, deep and even punctures (Fig. <xref ref-type="fig" rid="F3">3E</xref>); post pit row area on T3 wide; apical teeth on T3 elongate (Fig. <xref ref-type="fig" rid="F3">3D and F</xref>), with apex non-metallic brown (Fig. <xref ref-type="fig" rid="F3">3E and F</xref>); black spots on S2 large and subrectangular (Fig. <xref ref-type="fig" rid="F3">3G</xref>). Only two species with blue males are known in this group, <italic><tp:taxon-name><tp:taxon-name-part taxon-name-part-type="genus" reg="Chrysis">C.</tp:taxon-name-part><tp:taxon-name-part taxon-name-part-type="species" reg="tatianae">tatianae</tp:taxon-name-part></tp:taxon-name></italic> Semenov-Tian-Shanskij, 1967 and <italic><tp:taxon-name><tp:taxon-name-part taxon-name-part-type="genus" reg="Chrysis">C.</tp:taxon-name-part><tp:taxon-name-part taxon-name-part-type="species" reg="kokomerenica">kokomerenica</tp:taxon-name-part></tp:taxon-name></italic> Tarbinsky, 2002, both separated from <italic><tp:taxon-name><tp:taxon-name-part taxon-name-part-type="genus" reg="Chrysis">C.</tp:taxon-name-part><tp:taxon-name-part taxon-name-part-type="species" reg="speciosa">speciosa</tp:taxon-name-part></tp:taxon-name></italic> by flagellomeres fully black.</p><fig id="F3" position="float" orientation="portrait"><object-id xmlns:xlink="http://www.w3.org/1999/xlink" content-type="doi" xlink:type="simple">10.3897/zookeys.1068.73549.figure3</object-id><object-id xmlns:xlink="http://www.w3.org/1999/xlink" content-type="arpha" xlink:type="simple">EC452945-8429-5B8A-961D-CC5B09E0BA59</object-id><label>Figure 3.</label><caption><p><italic><tp:taxon-name><tp:taxon-name-part taxon-name-part-type="genus" reg="Chrysis">Chrysis</tp:taxon-name-part><tp:taxon-name-part taxon-name-part-type="species" reg="speciosa">speciosa</tp:taxon-name-part></tp:taxon-name></italic> Radoszkowski, male <bold>A</bold> head, frontal view <bold>B</bold> habitus, dorsal view <bold>C</bold> genital capsule <bold>D</bold> habitus, lateral view <bold>E</bold> metasoma, posterior view <bold>F</bold> metasoma, postero-lateral view <bold>G</bold> metasoma, ventral view. Scale bars: 1 mm.</p></caption><graphic xmlns:xlink="http://www.w3.org/1999/xlink" xlink:href="zookeys-1068-149-g003.jpg" position="float" orientation="portrait" xlink:type="simple" id="oo_608670.jpg"><uri content-type="original_file" xlink:type="simple">https://binary.pensoft.net/fig/608670</uri></graphic></fig><p>Several Asiatic species are described in the <italic><tp:taxon-name><tp:taxon-name-part taxon-name-part-type="genus" reg="Chrysis"/><tp:taxon-name-part taxon-name-part-type="species" reg="maculicornis">maculicornis</tp:taxon-name-part></tp:taxon-name></italic> group, most of which are based on females only, with habitus and colouration similar to the common “<italic><tp:taxon-name><tp:taxon-name-part taxon-name-part-type="genus" reg="Chrysis">Chrysis</tp:taxon-name-part><tp:taxon-name-part taxon-name-part-type="species" reg="distincta">distincta</tp:taxon-name-part></tp:taxon-name></italic> Mocsáry, 1887”: <italic><tp:taxon-name><tp:taxon-name-part taxon-name-part-type="genus" reg="Chrysis">C.</tp:taxon-name-part><tp:taxon-name-part taxon-name-part-type="species" reg="contrasta">contrasta</tp:taxon-name-part></tp:taxon-name></italic> Tarbinsky, 2002; <italic><tp:taxon-name><tp:taxon-name-part taxon-name-part-type="genus" reg="Chrysis">C.</tp:taxon-name-part><tp:taxon-name-part taxon-name-part-type="species" reg="fata">fata</tp:taxon-name-part></tp:taxon-name></italic> Tarbinsky, 2002; <italic><tp:taxon-name><tp:taxon-name-part taxon-name-part-type="genus" reg="Chrysis">C.</tp:taxon-name-part><tp:taxon-name-part taxon-name-part-type="species" reg="kabulica">kabulica</tp:taxon-name-part></tp:taxon-name></italic> Balthasar, 1957; <italic><tp:taxon-name><tp:taxon-name-part taxon-name-part-type="genus" reg="Chrysis">C.</tp:taxon-name-part><tp:taxon-name-part taxon-name-part-type="species" reg="semenovi">semenovi</tp:taxon-name-part></tp:taxon-name></italic> Radoszkowski, 1891; <italic><tp:taxon-name><tp:taxon-name-part taxon-name-part-type="genus" reg="Chrysis">C.</tp:taxon-name-part><tp:taxon-name-part taxon-name-part-type="species" reg="subdistincta">subdistincta</tp:taxon-name-part></tp:taxon-name></italic> Linsenmaier, 1968; <italic><tp:taxon-name><tp:taxon-name-part taxon-name-part-type="genus" reg="Chrysis">C.</tp:taxon-name-part><tp:taxon-name-part taxon-name-part-type="species" reg="zarudniella">zarudniella</tp:taxon-name-part></tp:taxon-name></italic> Semenov-Tian-Shanskij, 1967. Based on the copious Central Asian specimens deposited at <named-content xmlns:xlink="http://www.w3.org/1999/xlink" content-type="dwc:institutional_code" xlink:type="simple">ZIN</named-content>, we can state that the males of some of these species, closely related to <italic><tp:taxon-name><tp:taxon-name-part taxon-name-part-type="genus" reg="Chrysis">C.</tp:taxon-name-part><tp:taxon-name-part taxon-name-part-type="species" reg="disticta">disticta</tp:taxon-name-part></tp:taxon-name></italic>, are entirely blue. Nevertheless, the correct attribution of the two sexes to the same species can be considered a challenge at this stage and without direct observation of copula in the field. Moreover, specimens collected in the same collecting event in Mongolia show large variation, although genitalia are rather similar.</p></tp:treatment-sec><ref-list><ref id="B25"><mixed-citation xmlns:xlink="http://www.w3.org/1999/xlink" xlink:type="simple"><person-group><name name-style="western"><surname>Radoszkowski</surname><given-names>O</given-names></name></person-group> (<year>1877</year>) <tp:taxon-name><tp:taxon-name-part taxon-name-part-type="above-genus">Chrysidiformes</tp:taxon-name-part></tp:taxon-name>, <tp:taxon-name><tp:taxon-name-part taxon-name-part-type="family">Mutillidae</tp:taxon-name-part></tp:taxon-name> et <tp:taxon-name><tp:taxon-name-part taxon-name-part-type="family">Sphegidae</tp:taxon-name-part></tp:taxon-name>. In: Fedtshenko AP (Ed.) Putieshestvie v Turkestan [Voyage au Turkestan d’Alexis Fedtschenko] (14) 2(5), Sankt- Petersburg, 1–87. [+ 8 pls] [In Russian and Latin]</mixed-citation></ref><ref id="B22"><mixed-citation xmlns:xlink="http://www.w3.org/1999/xlink" xlink:type="simple"><person-group><name name-style="western"><surname>Mocsáry</surname><given-names>A</given-names></name></person-group> (<year>1889</year>) <source>Monographia Chrysididarum Orbis Terrarum Universi.</source><publisher-name>Hungarian Academy of Science</publisher-name>, <publisher-loc>Budapest</publisher-loc>, <size units="page">643 pp</size>.</mixed-citation></ref></ref-list></tp:taxon-treatment>
