# Supplementary material for: Additions to the cuckoo wasps (Hymenoptera, Chrysididae) of Mongolia, with description of eleven new species
Source: Zookeys. 2021 Nov 8;1068:149–87. doi: 10.3897/zookeys.1068.73549 (PMC8592979; doi:10.3897/zookeys.1068.73549)
Supplement: XML Treatment for Chrysis strakai [file zookeys.1068.73549-treatment5.xml]

<!DOCTYPE tp:taxon-treatment
  PUBLIC "-//TaxonX//DTD Taxonomic Treatment Publishing DTD v0 20100105//EN" "tax-treatment-NSO.dtd">
<tp:taxon-treatment xmlns:tp="http://www.plazi.org/taxpub"><tp:treatment-meta><kwd-group><label>Taxon classification</label><kwd>
                <named-content content-type="kingdom">Animalia</named-content>
              </kwd><kwd>
                <named-content content-type="order">Hymenoptera</named-content>
              </kwd><kwd>
                <named-content content-type="family">Chrysididae</named-content>
              </kwd></kwd-group><mixed-citation publication-type="journal"><person-group><name><surname>Rosa</surname><given-names>Paolo</given-names></name><name><surname>Proshchalykin</surname><given-names>Maxim Yu.</given-names></name><name><surname>Halada</surname><given-names>Marek</given-names></name></person-group><article-title>Additions to the cuckoo wasps (<tp:taxon-name><tp:taxon-name-part taxon-name-part-type="order">Hymenoptera</tp:taxon-name-part></tp:taxon-name>, <tp:taxon-name><tp:taxon-name-part taxon-name-part-type="family">Chrysididae</tp:taxon-name-part></tp:taxon-name>) of Mongolia, with description of eleven new species</article-title><source>Zookeys</source><day>08</day><month>11</month><year>2021</year><volume>1068</volume><fpage>149</fpage><lpage>187</lpage><pub-id pub-id-type="doi">10.3897/zookeys.1068.73549</pub-id></mixed-citation></tp:treatment-meta><tp:nomenclature><tp:taxon-name>
              <object-id xmlns:xlink="http://www.w3.org/1999/xlink" content-type="arpha" xlink:type="simple">C145D01A-284D-567D-9DD6-24960AE681C2</object-id>
              <tp:taxon-name-part taxon-name-part-type="genus" reg="Chrysis">Chrysis</tp:taxon-name-part>
              <tp:taxon-name-part taxon-name-part-type="species" reg="strakai">strakai</tp:taxon-name-part>
              <object-id xmlns:xlink="http://www.w3.org/1999/xlink" content-type="zoobank" xlink:type="simple">http://zoobank.org/0A837FAE-D3E0-4881-A8C4-63F69EED8393</object-id>
            </tp:taxon-name><tp:taxon-authority>Rosa, Proshchalykin &amp; Halada</tp:taxon-authority><tp:taxon-status xmlns:xlink="http://www.w3.org/1999/xlink" xlink:type="simple">sp. nov.</tp:taxon-status><xref ref-type="fig" rid="F4">Figure 4A–G</xref></tp:nomenclature><tp:treatment-sec sec-type="material" id="SECID0EIXAE"><title>Material examined.</title><p><bold><italic>Holotype</italic>:</bold> ♂, Mongolia: <italic>Bayankhongor</italic>, 130 km S of Bayankhongor, <named-content xmlns:xlink="http://www.w3.org/1999/xlink" content-type="dwc:verbatimCoordinates" xlink:type="simple"><named-content content-type="geo-json" specific-use="{&#34;type&#34;:&#34;Point&#34;,&#34;coordinates&#34;:[100.983333,45.050000]}" id="NCID0EYXAE" xlink:type="simple">45°03'N; 100°59'E</named-content></named-content>, 1240 m alt., Orog Nuur, 6–7.VII.2004, on saxaul, leg. JS (<named-content xmlns:xlink="http://www.w3.org/1999/xlink" content-type="dwc:institutional_code" xlink:type="simple">ZIN</named-content>).</p></tp:treatment-sec><tp:treatment-sec sec-type="diagnosis" id="SECID0ECYAE"><title>Diagnosis.</title><p><italic><tp:taxon-name><tp:taxon-name-part taxon-name-part-type="genus" reg="Chrysis">Chrysis</tp:taxon-name-part><tp:taxon-name-part taxon-name-part-type="species" reg="strakai">strakai</tp:taxon-name-part></tp:taxon-name></italic> sp. nov. is characterised by body colour metallic dark blue to violet with green and bluish reflections on metasoma. Face almost flat, with scapal basin, genae and clypeus laterally fully covered with long, appressed and silvery setae; transverse frontal carina faint; pronotum elongate with subparallel sides and deep, irregularly-sized punctures; mesonotum with sparse and polished interspaces; metasoma double punctate; T3 lateral margin deeply emarginated before lateral tooth; median teeth widely separated, with interval between median teeth almost twice as wide as interval between median and lateral tooth. The female is unknown.</p></tp:treatment-sec><tp:treatment-sec sec-type="description" id="SECID0ETYAE"><title>Description.</title><p><italic>Male</italic>. Body length 5.4 mm. <italic>Head</italic>. Vertex and brow with sparse, small punctures (about 0.2 × <abbrev xmlns:xlink="http://www.w3.org/1999/xlink" xlink:title="anterior ocellus diameter" id="ABBRID0E4YAE" xlink:type="simple">MOD</abbrev>), with tiny punctures on polished interspaces; brow with confluent punctures, forming radial pattern around anterior ocellus; depressed area in front of anterior ocellus and lateral to posterior ocelli; transverse frontal carina faint (Fig. <xref ref-type="fig" rid="F4">4A</xref>); in frontal view, uppermost margin of scapal basin edged, appearing as transverse carina; scapal basin flat densely micropunctate, with deep median line extended from uppermost margin of scapal basin to ¾ of scapal basin; scapal basin, excluding median line, genae and clypeus laterally fully covered with long, appressed and silvery setae; apical margin of clypeus triangular, non-metallic brown; mandible unidentate; genal carina developed from mid-eye to mandibular insertion, F1 as long as F2. <abbrev xmlns:xlink="http://www.w3.org/1999/xlink" xlink:title="the shortest distance between posterior ocellus and compound eye" id="ABBRID0EFZAE" xlink:type="simple">OOL</abbrev> 2.5 × <abbrev xmlns:xlink="http://www.w3.org/1999/xlink" xlink:title="anterior ocellus diameter" id="ABBRID0EJZAE" xlink:type="simple">MOD</abbrev>; <abbrev xmlns:xlink="http://www.w3.org/1999/xlink" xlink:title="the shortest distance between posterior ocelli" id="ABBRID0ENZAE" xlink:type="simple">POL</abbrev> 2.0 × <abbrev xmlns:xlink="http://www.w3.org/1999/xlink" xlink:title="anterior ocellus diameter" id="ABBRID0ERZAE" xlink:type="simple">MOD</abbrev>; <abbrev xmlns:xlink="http://www.w3.org/1999/xlink" xlink:title="malar space, the shortest distance between base of mandible and lower margin of compound eye" id="ABBRID0EVZAE" xlink:type="simple">MS</abbrev> 1.1 × <abbrev xmlns:xlink="http://www.w3.org/1999/xlink" xlink:title="anterior ocellus diameter" id="ABBRID0EZZAE" xlink:type="simple">MOD</abbrev>; relative length of P:F1:F2:F3 = 1.0:1.3:1.3:0.9; subantennal space 1.4 × <abbrev xmlns:xlink="http://www.w3.org/1999/xlink" xlink:title="anterior ocellus diameter" id="ABBRID0E4ZAE" xlink:type="simple">MOD</abbrev>. <italic>Mesosoma</italic>. Medial pronotal line unusually wide on anterior pronotal margin, as long as half-length of pronotum; pronotum coarsely punctate, with uneven sized punctures, denser and larger than those on mesonotum; interspaces with tiny punctures; mesoscutum with smaller, scattered and shallow punctures with wide interspaces (up to 3 <abbrev xmlns:xlink="http://www.w3.org/1999/xlink" xlink:title="puncture diameter" id="ABBRID0ED1AE" xlink:type="simple">PD</abbrev>); notauli as deep line, larger and triangular at base; lateral areas of mesoscutum with denser to sub-confluent punctures towards tegula; parapsidal signum hardly visible, as thin line amongst punctures; mesoscutellum with punctures similar to those on median area of mesoscutum, smaller and shallow punctate medially, denser laterally; metanotum with large, deep, irregular punctures mixed with smaller punctures, contiguous to confluent along the mesoscutellar-metanotal suture; posterior propodeal projections small, short, slightly divergent with straight posterior margin; posterior margin of metanotum with wide impunctate stripe (Fig. <xref ref-type="fig" rid="F4">4F</xref>); mesopleuron with scrobal sulcus wide, triangular and impunctate; episternal sulcus deep and fully developed only in the upper part of mesopleuron (Fig. <xref ref-type="fig" rid="F4">4D</xref>); forewing with radial sector complete, reaching wing margin and second radial cell closed. <italic>Metasoma</italic>. T1 with double punctation, punctures smaller than those on mesosoma and broadly separated with small punctures on interspaces; T2 dorsally with medium-sized, irregular punctures, deep and contiguous, obliquely engraved, well visible in posterior view (Fig. <xref ref-type="fig" rid="F4">4E</xref>); T3, with similar punctures; pits of pit row small, shallow and longitudinally elongate (Fig. <xref ref-type="fig" rid="F4">4E and F</xref>) separated to contiguous; T3 lateral margin deeply emarginated before apical, lateral tooth; apically with four short, pointed, triangular teeth (Fig. <xref ref-type="fig" rid="F4">4E and F</xref>); median teeth widely separated, with interval between median teeth almost twice as wide as interval between median and lateral tooth (Fig. <xref ref-type="fig" rid="F4">4F</xref>); metasomal terga without distinct median longitudinal carina; black spots on S2 large, medially separated, yet scarcely visible on the dark coloured sternum (Fig. <xref ref-type="fig" rid="F4">4G</xref>). <italic>Colouration</italic>. Body entirely metallic light blue with green reflections all over the body, on face, on bottom of mesosomal punctures, on lateral sides, on legs and sterna. Scape, pedicel and F1 light blue, other flagellomeres black. Wings clear, with brownish veins. <italic>Vestiture</italic>. Body with relatively short (1.0–1.5 × <abbrev xmlns:xlink="http://www.w3.org/1999/xlink" xlink:title="anterior ocellus diameter" id="ABBRID0EJ2AE" xlink:type="simple">MOD</abbrev>) and whitish setae laterally.</p><fig id="F4" position="float" orientation="portrait"><object-id xmlns:xlink="http://www.w3.org/1999/xlink" content-type="doi" xlink:type="simple">10.3897/zookeys.1068.73549.figure4</object-id><object-id xmlns:xlink="http://www.w3.org/1999/xlink" content-type="arpha" xlink:type="simple">F2AE140F-80AD-5788-A48A-21B58F907D30</object-id><label>Figure 4.</label><caption><p><italic><tp:taxon-name><tp:taxon-name-part taxon-name-part-type="genus" reg="Chrysis">Chrysis</tp:taxon-name-part><tp:taxon-name-part taxon-name-part-type="species" reg="strakai">strakai</tp:taxon-name-part></tp:taxon-name></italic> sp. nov., male, holotype <bold>A</bold> head, frontal view <bold>B</bold> habitus, dorsal view <bold>C</bold> genital capsule <bold>D</bold> habitus, lateral view <bold>E</bold> metasoma, posterior view <bold>F</bold> metasoma, postero-lateral view <bold>G</bold> metasoma, ventral view. Scale bars: 1 mm.</p></caption><graphic xmlns:xlink="http://www.w3.org/1999/xlink" xlink:href="zookeys-1068-149-g004.jpg" position="float" orientation="portrait" xlink:type="simple" id="oo_608671.jpg"><uri content-type="original_file" xlink:type="simple">https://binary.pensoft.net/fig/608671</uri></graphic></fig><p><italic>Female</italic>. Unknown.</p></tp:treatment-sec><tp:treatment-sec sec-type="etymology" id="SECID0EX3AE"><title>Etymology.</title><p>The specific epithet <italic><tp:taxon-name><tp:taxon-name-part taxon-name-part-type="genus" reg="Chrysis"/><tp:taxon-name-part taxon-name-part-type="species" reg="strakai">strakai</tp:taxon-name-part></tp:taxon-name></italic> (masculine noun in genitive) is dedicated to Jakub Straka (Prague, Czech Republic), who collected this undescribed species and other several new records for Mongolia, published in this article and in <xref ref-type="bibr" rid="B28">Rosa et al. (2020)</xref>.</p></tp:treatment-sec><tp:treatment-sec sec-type="Comparative diagnosis" id="SECID0EL4AE"><title>Comparative diagnosis.</title><p><italic><tp:taxon-name><tp:taxon-name-part taxon-name-part-type="genus" reg="Chrysis">Chrysis</tp:taxon-name-part><tp:taxon-name-part taxon-name-part-type="species" reg="strakai">strakai</tp:taxon-name-part></tp:taxon-name></italic> sp. nov. belongs to the <italic><tp:taxon-name><tp:taxon-name-part taxon-name-part-type="genus" reg="Chrysis">C.</tp:taxon-name-part><tp:taxon-name-part taxon-name-part-type="species" reg="ehrenbergi">ehrenbergi</tp:taxon-name-part></tp:taxon-name></italic> group. It cannot be confused with any other species known in the <italic><tp:taxon-name><tp:taxon-name-part taxon-name-part-type="genus" reg="Chrysis">C.</tp:taxon-name-part><tp:taxon-name-part taxon-name-part-type="species" reg="ehrenbergi">ehrenbergi</tp:taxon-name-part></tp:taxon-name></italic> group so far, based on its colouration, elongate pronotum and shape of T3.</p></tp:treatment-sec><tp:treatment-sec sec-type="remarks" id="SECID0ES5AE"><title>Remarks.</title><p>Members of the <italic><tp:taxon-name><tp:taxon-name-part taxon-name-part-type="genus" reg="Chrysis">C.</tp:taxon-name-part><tp:taxon-name-part taxon-name-part-type="species" reg="ehrenbergi">ehrenbergi</tp:taxon-name-part></tp:taxon-name></italic> group usually show a red to golden-red colouration, which may turn into greenish in specimens preserved in collections. For this reason, based on a single specimen, we cannot exclude that the colouration of the holotype is based on a melanic specimen. However, the elongate shape of pronotum, the apical margin of T3 and genital capsule differentiate this species from the other few Central Asian species known so far.</p></tp:treatment-sec><tp:treatment-sec sec-type="distribution" id="SECID0ED6AE"><title>Distribution.</title><p>Mongolia (Bayankhongor).</p></tp:treatment-sec><ref-list><ref id="B28"><mixed-citation xmlns:xlink="http://www.w3.org/1999/xlink" xlink:type="simple"><person-group><name name-style="western"><surname>Rosa</surname><given-names>P</given-names></name><name name-style="western"><surname>Proshchalykin</surname><given-names>MYu</given-names></name><name name-style="western"><surname>Halada</surname><given-names>M</given-names></name><name name-style="western"><surname>Aibek</surname><given-names>U</given-names></name></person-group> (<year>2020</year>) <article-title>First checklist of the chrysidid wasps (<tp:taxon-name><tp:taxon-name-part taxon-name-part-type="order">Hymenoptera</tp:taxon-name-part></tp:taxon-name>, <tp:taxon-name><tp:taxon-name-part taxon-name-part-type="family">Chrysididae</tp:taxon-name-part></tp:taxon-name>) of Mongolia, with description of new species.</article-title><source>ZooKeys</source><volume>999</volume>: <fpage>49</fpage>–<lpage>107</lpage>. <ext-link xlink:type="simple" ext-link-type="doi" xlink:href="10.3897/zookeys.999.58536">https://doi.org/10.3897/zookeys.999.58536</ext-link></mixed-citation></ref></ref-list></tp:taxon-treatment>
