# Supplementary material for: Additions to the cuckoo wasps (Hymenoptera, Chrysididae) of Mongolia, with description of eleven new species
Source: Zookeys. 2021 Nov 8;1068:149–87. doi: 10.3897/zookeys.1068.73549 (PMC8592979; doi:10.3897/zookeys.1068.73549)
Supplement: XML Treatment for Chrysis woodi [file zookeys.1068.73549-treatment6.xml]

<!DOCTYPE tp:taxon-treatment
  PUBLIC "-//TaxonX//DTD Taxonomic Treatment Publishing DTD v0 20100105//EN" "tax-treatment-NSO.dtd">
<tp:taxon-treatment xmlns:tp="http://www.plazi.org/taxpub"><tp:treatment-meta><kwd-group><label>Taxon classification</label><kwd>
                <named-content content-type="kingdom">Animalia</named-content>
              </kwd><kwd>
                <named-content content-type="order">Hymenoptera</named-content>
              </kwd><kwd>
                <named-content content-type="family">Chrysididae</named-content>
              </kwd></kwd-group><mixed-citation publication-type="journal"><person-group><name><surname>Rosa</surname><given-names>Paolo</given-names></name><name><surname>Proshchalykin</surname><given-names>Maxim Yu.</given-names></name><name><surname>Halada</surname><given-names>Marek</given-names></name></person-group><article-title>Additions to the cuckoo wasps (<tp:taxon-name><tp:taxon-name-part taxon-name-part-type="order">Hymenoptera</tp:taxon-name-part></tp:taxon-name>, <tp:taxon-name><tp:taxon-name-part taxon-name-part-type="family">Chrysididae</tp:taxon-name-part></tp:taxon-name>) of Mongolia, with description of eleven new species</article-title><source>Zookeys</source><day>08</day><month>11</month><year>2021</year><volume>1068</volume><fpage>149</fpage><lpage>187</lpage><pub-id pub-id-type="doi">10.3897/zookeys.1068.73549</pub-id></mixed-citation></tp:treatment-meta><tp:nomenclature><tp:taxon-name>
              <object-id xmlns:xlink="http://www.w3.org/1999/xlink" content-type="arpha" xlink:type="simple">CBF49CCC-0A15-5BC1-9FFC-F9B742C9F6C1</object-id>
              <tp:taxon-name-part taxon-name-part-type="genus" reg="Chrysis">Chrysis</tp:taxon-name-part>
              <tp:taxon-name-part taxon-name-part-type="species" reg="woodi">woodi</tp:taxon-name-part>
              <object-id xmlns:xlink="http://www.w3.org/1999/xlink" content-type="zoobank" xlink:type="simple">http://zoobank.org/2D1A5BFD-49BE-4569-80F7-5D3C7BEBEFFC</object-id>
            </tp:taxon-name><tp:taxon-authority>Rosa, Proshchalykin &amp; Halada</tp:taxon-authority><tp:taxon-status xmlns:xlink="http://www.w3.org/1999/xlink" xlink:type="simple">sp. nov.</tp:taxon-status><xref ref-type="fig" rid="F5">Figure 5A–G</xref></tp:nomenclature><tp:treatment-sec sec-type="material" id="SECID0EWAAG"><title>Material examined.</title><p><bold><italic>Holotype</italic>:</bold> ♂, Mongolia: <italic>Dornogovi</italic>, 65 km SE of Chatan-Bulag, 1020 m alt., 2.VIII.2007, leg. MH (<named-content xmlns:xlink="http://www.w3.org/1999/xlink" content-type="dwc:institutional_code" xlink:type="simple">MSNM</named-content>).</p></tp:treatment-sec><tp:treatment-sec sec-type="diagnosis" id="SECID0EIBAG"><title>Diagnosis.</title><p><italic><tp:taxon-name><tp:taxon-name-part taxon-name-part-type="genus" reg="Chrysis">Chrysis</tp:taxon-name-part><tp:taxon-name-part taxon-name-part-type="species" reg="woodi">woodi</tp:taxon-name-part></tp:taxon-name></italic> sp. nov. is characterised by the unusual colouration of flagellomeres, yellowish to brownish. Other relevant diagnostic characters are shape of the genital capsule, with different shape of gonocoxae before gonostylus; apical teeth on metasomal T3, aligned and almost subequal in length, with lateral ones slightly longer than the median pair; pits of the pit row on T3 deep, large or confluent; black spots on S2 large, medially fused, covering 2/3 of segment length.</p></tp:treatment-sec><tp:treatment-sec sec-type="description" id="SECID0EZBAG"><title>Description.</title><p><italic>Male</italic>. Body length 5.4 mm. <italic>Head.</italic> Scapal basin weakly concave with microridged median stripe, laterally micropunctate and covered with dense, short, silvery setae (Fig. <xref ref-type="fig" rid="F5">5A</xref>); brow prominent above scapal basin; uppermost area of the scapal basin distinctly polished; transverse frontal carina weak, straight, placed medially between anterior ocellus and uppermost margin of scapal basin; malar space elongate, 2.0 × <abbrev xmlns:xlink="http://www.w3.org/1999/xlink" xlink:title="anterior ocellus diameter" id="ABBRID0EHCAG" xlink:type="simple">MOD</abbrev>, shorter than F1; antenna thin and long, F1 5.0 × times as long as narrowest width; ventral side of F2–F3 lobulate (Fig. <xref ref-type="fig" rid="F5">5A and B</xref>); brow with confluent punctures, forming radial pattern around anterior ocellus; dense punctures on remaining part of vertex and ocellar area, with narrow and polished interspaces. <abbrev xmlns:xlink="http://www.w3.org/1999/xlink" xlink:title="the shortest distance between posterior ocellus and compound eye" id="ABBRID0EPCAG" xlink:type="simple">OOL</abbrev> 1.5 × <abbrev xmlns:xlink="http://www.w3.org/1999/xlink" xlink:title="anterior ocellus diameter" id="ABBRID0ETCAG" xlink:type="simple">MOD</abbrev>; <abbrev xmlns:xlink="http://www.w3.org/1999/xlink" xlink:title="the shortest distance between posterior ocelli" id="ABBRID0EXCAG" xlink:type="simple">POL</abbrev> 2.3 × <abbrev xmlns:xlink="http://www.w3.org/1999/xlink" xlink:title="anterior ocellus diameter" id="ABBRID0E2CAG" xlink:type="simple">MOD</abbrev>; <abbrev xmlns:xlink="http://www.w3.org/1999/xlink" xlink:title="malar space, the shortest distance between base of mandible and lower margin of compound eye" id="ABBRID0E6CAG" xlink:type="simple">MS</abbrev> 2.0 × <abbrev xmlns:xlink="http://www.w3.org/1999/xlink" xlink:title="anterior ocellus diameter" id="ABBRID0EDDAG" xlink:type="simple">MOD</abbrev>; relative length of P:F1:F2:F3 = 1.0:1.7:1.1:0.8; subantennal space 1.1 × <abbrev xmlns:xlink="http://www.w3.org/1999/xlink" xlink:title="anterior ocellus diameter" id="ABBRID0EHDAG" xlink:type="simple">MOD</abbrev>. <italic>Mesosoma.</italic> Pronotum short, l/w: 3.3; medial pronotal line [= pronotal groove] short and shallow; pronotum with small punctures (<abbrev xmlns:xlink="http://www.w3.org/1999/xlink" xlink:title="puncture diameter" id="ABBRID0ENDAG" xlink:type="simple">PD</abbrev> ~ 0.2–0.3 × <abbrev xmlns:xlink="http://www.w3.org/1999/xlink" xlink:title="anterior ocellus diameter" id="ABBRID0ERDAG" xlink:type="simple">MOD</abbrev>) and micropunctate interspaces; median area of mesoscutum with shallow and small punctures (<abbrev xmlns:xlink="http://www.w3.org/1999/xlink" xlink:title="puncture diameter" id="ABBRID0EVDAG" xlink:type="simple">PD</abbrev> ~ 0.2–0.4 × <abbrev xmlns:xlink="http://www.w3.org/1999/xlink" xlink:title="anterior ocellus diameter" id="ABBRID0EZDAG" xlink:type="simple">MOD</abbrev>), with wide, polished interspaces (1-3 <abbrev xmlns:xlink="http://www.w3.org/1999/xlink" xlink:title="puncture diameter" id="ABBRID0E4DAG" xlink:type="simple">PD</abbrev>), denser postero-medially; interspaces mostly polished with few shallow dots; lateral areas of mesoscutum with similar punctation; punctures become denser along tegulae; mesoscutellum with slightly larger punctures posteriorly (<abbrev xmlns:xlink="http://www.w3.org/1999/xlink" xlink:title="puncture diameter" id="ABBRID0EBEAG" xlink:type="simple">PD</abbrev> ~ 0.5–0.6 × <abbrev xmlns:xlink="http://www.w3.org/1999/xlink" xlink:title="anterior ocellus diameter" id="ABBRID0EFEAG" xlink:type="simple">MOD</abbrev>) and small punctures on polished interspaces; anterolateral corners of scutellum above scutellar wing fossa expanded, subrectangular apically; metanotum with denser punctures; scutellar-metanotal suture deep, formed by longitudinally elongate foveae; posterior propodeal projections slightly divergent and basally concave; mesopleuron with wide scrobal sulcus and weak episternal sulcus, formed by small, aligned punctures in the upper part. Wings hyaline, with brown veins, tip of radial sector ending about 1.0 × <abbrev xmlns:xlink="http://www.w3.org/1999/xlink" xlink:title="anterior ocellus diameter" id="ABBRID0EJEAG" xlink:type="simple">MOD</abbrev> from anterior wing margin, leaving radial cell open. <italic>Metasoma.</italic> T1 with double punctation, with dense, small punctures (<abbrev xmlns:xlink="http://www.w3.org/1999/xlink" xlink:title="puncture diameter" id="ABBRID0EPEAG" xlink:type="simple">PD</abbrev>~ 0.2–0.3 × <abbrev xmlns:xlink="http://www.w3.org/1999/xlink" xlink:title="anterior ocellus diameter" id="ABBRID0ETEAG" xlink:type="simple">MOD</abbrev>) and micropunctate interspaces (Fig. <xref ref-type="fig" rid="F5">5F</xref>); T2–T3 with similar dense punctures, with polished intervals; pit row with deep, large and partially to fully confluent pits; apical margin of T3 with four short, triangular teeth, lateral ones slightly longer and more pointed (Fig. <xref ref-type="fig" rid="F5">5E and F</xref>); lateral edge of T3 straight; medial longitudinal carina faint; black spots on S2 elongate, covering about 2/3 of sternum length, medially fused, with posterior margin outcurved (Fig. <xref ref-type="fig" rid="F5">5G</xref>); apical margin of T3 bordered with narrow brownish, non-metallic rim; sterna covered with whitish short setae; genital capsule as in Fig. <xref ref-type="fig" rid="F5">5C</xref>, differently shaped compared with other species in this species group (<xref ref-type="bibr" rid="B11">Farhad et al. 2019</xref>). <italic>Colouration</italic>. Body entirely metallic green, with golden or rosy reflections on mesosoma and metasoma and blue pits of the pit row on T3; tegulae metallic green; mandibles light brown medially, metallic green at base. Scape, pedicel and large part of F1 metallic green, following flagellomeres yellowish ventrally and brownish dorsally (Fig. <xref ref-type="fig" rid="F5">5A, B and D</xref>); legs metallic green, tarsi yellowish, becoming darker distally; sterna metallic green.</p><fig id="F5" position="float" orientation="portrait"><object-id xmlns:xlink="http://www.w3.org/1999/xlink" content-type="doi" xlink:type="simple">10.3897/zookeys.1068.73549.figure5</object-id><object-id xmlns:xlink="http://www.w3.org/1999/xlink" content-type="arpha" xlink:type="simple">1F7F4F90-4868-5CBE-9E3B-F13956A84343</object-id><label>Figure 5.</label><caption><p><italic><tp:taxon-name><tp:taxon-name-part taxon-name-part-type="genus" reg="Chrysis">Chrysis</tp:taxon-name-part><tp:taxon-name-part taxon-name-part-type="species" reg="woodi">woodi</tp:taxon-name-part></tp:taxon-name></italic> sp. nov., male, holotype <bold>A</bold> head, frontal view <bold>B</bold> habitus, dorsal view <bold>C</bold> genital capsule <bold>D</bold> habitus, lateral view <bold>E</bold> metasoma, posterior view <bold>F</bold> metasoma, postero-lateral view <bold>G</bold> metasoma, ventral view. Scale bars: 1 mm.</p></caption><graphic xmlns:xlink="http://www.w3.org/1999/xlink" xlink:href="zookeys-1068-149-g005.jpg" position="float" orientation="portrait" xlink:type="simple" id="oo_608672.jpg"><uri content-type="original_file" xlink:type="simple">https://binary.pensoft.net/fig/608672</uri></graphic></fig><p><italic>Female</italic>. Unknown.</p></tp:treatment-sec><tp:treatment-sec sec-type="etymology" id="SECID0E2GAG"><title>Etymology.</title><p>The specific epithet <italic><tp:taxon-name><tp:taxon-name-part taxon-name-part-type="genus" reg="Chrysis"/><tp:taxon-name-part taxon-name-part-type="species" reg="woodi">woodi</tp:taxon-name-part></tp:taxon-name></italic> (masculine noun in genitive) is dedicated to Thomas J. Wood (Mons, Belgium), for his continuous help in proofreading the manuscripts of our team.</p></tp:treatment-sec><tp:treatment-sec sec-type="Comparative diagnosis" id="SECID0ELHAG"><title>Comparative diagnosis.</title><p><italic><tp:taxon-name><tp:taxon-name-part taxon-name-part-type="genus" reg="Chrysis">Chrysis</tp:taxon-name-part><tp:taxon-name-part taxon-name-part-type="species" reg="woodi">woodi</tp:taxon-name-part></tp:taxon-name></italic> sp. nov. belongs to the <italic><tp:taxon-name><tp:taxon-name-part taxon-name-part-type="genus" reg="Chrysis">C.</tp:taxon-name-part><tp:taxon-name-part taxon-name-part-type="species" reg="varidens">varidens</tp:taxon-name-part></tp:taxon-name></italic> group. Other two western Asian species show green colouration and similar habitus in this subgroup: <italic><tp:taxon-name><tp:taxon-name-part taxon-name-part-type="genus" reg="Chrysis">Chrysis</tp:taxon-name-part><tp:taxon-name-part taxon-name-part-type="species" reg="brunneamarginata">brunneamarginata</tp:taxon-name-part></tp:taxon-name></italic> Farhad, Rosa &amp; Talebi, 2019 (known from Iran) and <italic><tp:taxon-name><tp:taxon-name-part taxon-name-part-type="genus" reg="Chrysis">C.</tp:taxon-name-part><tp:taxon-name-part taxon-name-part-type="species" reg="reperta">reperta</tp:taxon-name-part></tp:taxon-name></italic> Vinokurov, 2010 (known from Kazakhstan). The first species is easily separable by shape of apical margin of T3, without metallic reflections and by shape of genital capsule (see <xref ref-type="bibr" rid="B11">Farhad et al. 2019</xref>). The second is separated by shape of apical margin of T3 with wavy median teeth and shape of black spots on S2 with straight posterior margin (vs. median apical teeth acute and arched posterior margin of black spots).</p></tp:treatment-sec><tp:treatment-sec sec-type="remarks" id="SECID0EBJAG"><title>Remarks.</title><p><italic><tp:taxon-name><tp:taxon-name-part taxon-name-part-type="genus" reg="Chrysis">Chrysis</tp:taxon-name-part><tp:taxon-name-part taxon-name-part-type="species" reg="reperta">reperta</tp:taxon-name-part></tp:taxon-name></italic> Vinokurov, 2010 was originally described with the name <italic><tp:taxon-name><tp:taxon-name-part taxon-name-part-type="genus" reg="Chrysis">C.</tp:taxon-name-part><tp:taxon-name-part taxon-name-part-type="species" reg="repertus">repertus</tp:taxon-name-part></tp:taxon-name></italic> and the name is here emended in <italic><tp:taxon-name><tp:taxon-name-part taxon-name-part-type="genus" reg="Chrysis">C.</tp:taxon-name-part><tp:taxon-name-part taxon-name-part-type="species" reg="reperta">reperta</tp:taxon-name-part></tp:taxon-name></italic>, being <italic><tp:taxon-name><tp:taxon-name-part taxon-name-part-type="genus" reg="Chrysis"/><tp:taxon-name-part taxon-name-part-type="species" reg="repertus">repertus</tp:taxon-name-part></tp:taxon-name></italic> a Latin masculine adjective not in accordance with the gender of the genus <italic><tp:taxon-name><tp:taxon-name-part taxon-name-part-type="genus" reg="Chrysis">Chrysis</tp:taxon-name-part></tp:taxon-name></italic> Linnaeus, 1761.</p></tp:treatment-sec><tp:treatment-sec sec-type="distribution" id="SECID0EZKAG"><title>Distribution.</title><p>Mongolia (Dornogovi).</p><p>
              <bold>Genus <italic><tp:taxon-name><tp:taxon-name-part taxon-name-part-type="genus" reg="Euchroeus">Euchroeus</tp:taxon-name-part></tp:taxon-name></italic> Latreille, 1809</bold>
            </p><p><italic><tp:taxon-name><tp:taxon-name-part taxon-name-part-type="genus" reg="Euchroeus">Euchroeus</tp:taxon-name-part></tp:taxon-name></italic> Latreille, 1809: 49. Type species: <italic><tp:taxon-name><tp:taxon-name-part taxon-name-part-type="genus" reg="Chrysis">Chrysis</tp:taxon-name-part><tp:taxon-name-part taxon-name-part-type="species" reg="purpurata">purpurata</tp:taxon-name-part></tp:taxon-name></italic> Fabricius, 1775, by monotypy.</p></tp:treatment-sec><ref-list><ref id="B11"><mixed-citation xmlns:xlink="http://www.w3.org/1999/xlink" xlink:type="simple"><person-group><name name-style="western"><surname>Farhad</surname><given-names>A</given-names></name><name name-style="western"><surname>Rosa</surname><given-names>P</given-names></name><name name-style="western"><surname>Fathipour</surname><given-names>Y</given-names></name><name name-style="western"><surname>Hajiqanbar</surname><given-names>H</given-names></name><name name-style="western"><surname>Talebi</surname><given-names>AA</given-names></name></person-group> (<year>2019</year>) <article-title>Two new species of <italic><tp:taxon-name><tp:taxon-name-part taxon-name-part-type="genus">Chrysis</tp:taxon-name-part></tp:taxon-name></italic> Linnaeus (<tp:taxon-name><tp:taxon-name-part taxon-name-part-type="order">Hymenoptera</tp:taxon-name-part></tp:taxon-name>, <tp:taxon-name><tp:taxon-name-part taxon-name-part-type="family">Chrysididae</tp:taxon-name-part></tp:taxon-name>) from Iran.</article-title><source>Journal of Asia-Pacific Entomology</source><volume>22</volume>: <fpage>1005</fpage>–<lpage>1012</lpage>. <ext-link xlink:type="simple" ext-link-type="doi" xlink:href="10.1016/j.aspen.2019.08.011">https://doi.org/10.1016/j.aspen.2019.08.011</ext-link></mixed-citation></ref></ref-list></tp:taxon-treatment>
