# Supplementary material for: Additions to the cuckoo wasps (Hymenoptera, Chrysididae) of Mongolia, with description of eleven new species
Source: Zookeys. 2021 Nov 8;1068:149–87. doi: 10.3897/zookeys.1068.73549 (PMC8592979; doi:10.3897/zookeys.1068.73549)
Supplement: XML Treatment for Euchroeus purpuratus [file zookeys.1068.73549-treatment7.xml]

<!DOCTYPE tp:taxon-treatment
  PUBLIC "-//TaxonX//DTD Taxonomic Treatment Publishing DTD v0 20100105//EN" "tax-treatment-NSO.dtd">
<tp:taxon-treatment xmlns:tp="http://www.plazi.org/taxpub"><tp:treatment-meta><kwd-group><label>Taxon classification</label><kwd>
                <named-content content-type="kingdom">Animalia</named-content>
              </kwd><kwd>
                <named-content content-type="order">Hymenoptera</named-content>
              </kwd><kwd>
                <named-content content-type="family">Chrysididae</named-content>
              </kwd></kwd-group><mixed-citation publication-type="journal"><person-group><name><surname>Rosa</surname><given-names>Paolo</given-names></name><name><surname>Proshchalykin</surname><given-names>Maxim Yu.</given-names></name><name><surname>Halada</surname><given-names>Marek</given-names></name></person-group><article-title>Additions to the cuckoo wasps (<tp:taxon-name><tp:taxon-name-part taxon-name-part-type="order">Hymenoptera</tp:taxon-name-part></tp:taxon-name>, <tp:taxon-name><tp:taxon-name-part taxon-name-part-type="family">Chrysididae</tp:taxon-name-part></tp:taxon-name>) of Mongolia, with description of eleven new species</article-title><source>Zookeys</source><day>08</day><month>11</month><year>2021</year><volume>1068</volume><fpage>149</fpage><lpage>187</lpage><pub-id pub-id-type="doi">10.3897/zookeys.1068.73549</pub-id></mixed-citation></tp:treatment-meta><tp:nomenclature><tp:taxon-name>
              <object-id xmlns:xlink="http://www.w3.org/1999/xlink" content-type="arpha" xlink:type="simple">23C5EA36-2FD3-55D4-931E-AC720CD7E490</object-id>
              <tp:taxon-name-part taxon-name-part-type="genus" reg="Euchroeus">Euchroeus</tp:taxon-name-part>
              <tp:taxon-name-part taxon-name-part-type="species" reg="purpuratus">purpuratus</tp:taxon-name-part>
            </tp:taxon-name><tp:taxon-authority>(Fabricius, 1787)</tp:taxon-authority><tp:nomenclature-citation-list><tp:nomenclature-citation><tp:taxon-name>
                  <tp:taxon-name-part taxon-name-part-type="genus" reg="Chrysis">Chrysis</tp:taxon-name-part>
                  <tp:taxon-name-part taxon-name-part-type="species" reg="purpurata">purpurata</tp:taxon-name-part>
                </tp:taxon-name><comment>Fabricius, 1787: 283. Neotype ♀ (designated by Pavesi &amp; Strumia 1997: 195); France (Turin) (examined).</comment></tp:nomenclature-citation></tp:nomenclature-citation-list></tp:nomenclature><tp:treatment-sec sec-type="material" id="SECID0EONAG"><title>Material examined.</title><p>Mongolia: <italic>Dornod</italic>, 2 ♂♂, 20 km W of Choibalsan, <named-content xmlns:xlink="http://www.w3.org/1999/xlink" content-type="dwc:verbatimCoordinates" xlink:type="simple"><named-content content-type="geo-json" specific-use="{&#34;type&#34;:&#34;Point&#34;,&#34;coordinates&#34;:[114.233333,48.016667]}" id="NCID0EZNAG" xlink:type="simple">48°01'N; 114°14'E</named-content></named-content>, 800 m alt., 24.VII.2007, leg. MH (<abbrev xmlns:xlink="http://www.w3.org/1999/xlink" xlink:title="private collection of M. Halada" id="ABBRID0E5NAG" xlink:type="simple">MHC</abbrev>); <italic>Khentii</italic>, 1 ♂, 100 km NE of Ondorkhaan, Kerulen River, 970 m alt., 22.VII.2007, leg. JH (PRC); <italic>Sukhbaatar</italic>, 1 ♂, 100 km SSW of Baruun-Urt, 1100 m alt., 30.VII.2007, leg. MH (PRC).</p></tp:treatment-sec><tp:treatment-sec sec-type="remarks" id="SECID0EGOAG"><title>Remarks.</title><p>The Mongolian population of <italic><tp:taxon-name><tp:taxon-name-part taxon-name-part-type="genus" reg="Euchroeus">Euchroeus</tp:taxon-name-part><tp:taxon-name-part taxon-name-part-type="species" reg="purpuratus">purpuratus</tp:taxon-name-part></tp:taxon-name></italic> is clearly separated from the western form by different punctation of clypeus, with small punctures and polished interspaces without micropunctation (vs. denser punctures, micropunctate on interspaces); elongate, spiniform process on propleuron and antero-ventrally on mesopleuron; metasoma mostly without darker bands. Future barcoding analysis will clarify the affinities between the western and Mongolian populations. Interestingly, another Mongolian species close to the genus <italic><tp:taxon-name><tp:taxon-name-part taxon-name-part-type="genus" reg="Euchroeus">Euchroeus</tp:taxon-name-part></tp:taxon-name></italic>, namely <italic><tp:taxon-name><tp:taxon-name-part taxon-name-part-type="genus" reg="Spinolia">Spinolia</tp:taxon-name-part><tp:taxon-name-part taxon-name-part-type="species" reg="spinosa">spinosa</tp:taxon-name-part></tp:taxon-name></italic> Rosa &amp; Halada in <xref ref-type="bibr" rid="B28">Rosa et al. 2020</xref>, shares similar spines on propleuron.</p></tp:treatment-sec><tp:treatment-sec sec-type="distribution" id="SECID0ENPAG"><title>Distribution.</title><p>*Mongolia (Dornod, Khentii, Sukhbaatar); West-Palaearctic from Western Europe to Central Asia (<xref ref-type="bibr" rid="B27">Rosa et al. 2019</xref>).</p></tp:treatment-sec><ref-list><ref id="B28"><mixed-citation xmlns:xlink="http://www.w3.org/1999/xlink" xlink:type="simple"><person-group><name name-style="western"><surname>Rosa</surname><given-names>P</given-names></name><name name-style="western"><surname>Proshchalykin</surname><given-names>MYu</given-names></name><name name-style="western"><surname>Halada</surname><given-names>M</given-names></name><name name-style="western"><surname>Aibek</surname><given-names>U</given-names></name></person-group> (<year>2020</year>) <article-title>First checklist of the chrysidid wasps (<tp:taxon-name><tp:taxon-name-part taxon-name-part-type="order">Hymenoptera</tp:taxon-name-part></tp:taxon-name>, <tp:taxon-name><tp:taxon-name-part taxon-name-part-type="family">Chrysididae</tp:taxon-name-part></tp:taxon-name>) of Mongolia, with description of new species.</article-title><source>ZooKeys</source><volume>999</volume>: <fpage>49</fpage>–<lpage>107</lpage>. <ext-link xlink:type="simple" ext-link-type="doi" xlink:href="10.3897/zookeys.999.58536">https://doi.org/10.3897/zookeys.999.58536</ext-link></mixed-citation></ref><ref id="B27"><mixed-citation xmlns:xlink="http://www.w3.org/1999/xlink" xlink:type="simple"><person-group><name name-style="western"><surname>Rosa</surname><given-names>P</given-names></name><name name-style="western"><surname>Lelej</surname><given-names>AS</given-names></name><name name-style="western"><surname>Belokobylskij</surname><given-names>SA</given-names></name><name name-style="western"><surname>Vinokurov</surname><given-names>NB</given-names></name><name name-style="western"><surname>Zaytseva</surname><given-names>LA</given-names></name></person-group> (<year>2019</year>) Illustrated and annotated check-list of the Russian cuckoo wasps (<tp:taxon-name><tp:taxon-name-part taxon-name-part-type="order">Hymenoptera</tp:taxon-name-part></tp:taxon-name>, <tp:taxon-name><tp:taxon-name-part taxon-name-part-type="family">Chrysididae</tp:taxon-name-part></tp:taxon-name>). Entomofauna, Supplement 23: 360 pp.</mixed-citation></ref></ref-list></tp:taxon-treatment>
