# Supplementary material for: Additions to the cuckoo wasps (Hymenoptera, Chrysididae) of Mongolia, with description of eleven new species
Source: Zookeys. 2021 Nov 8;1068:149–87. doi: 10.3897/zookeys.1068.73549 (PMC8592979; doi:10.3897/zookeys.1068.73549)
Supplement: XML Treatment for Hedychridium erythrosoma [file zookeys.1068.73549-treatment9.xml]

<!DOCTYPE tp:taxon-treatment
  PUBLIC "-//TaxonX//DTD Taxonomic Treatment Publishing DTD v0 20100105//EN" "tax-treatment-NSO.dtd">
<tp:taxon-treatment xmlns:tp="http://www.plazi.org/taxpub"><tp:treatment-meta><kwd-group><label>Taxon classification</label><kwd>
                <named-content content-type="kingdom">Animalia</named-content>
              </kwd><kwd>
                <named-content content-type="order">Hymenoptera</named-content>
              </kwd><kwd>
                <named-content content-type="family">Chrysididae</named-content>
              </kwd></kwd-group><mixed-citation publication-type="journal"><person-group><name><surname>Rosa</surname><given-names>Paolo</given-names></name><name><surname>Proshchalykin</surname><given-names>Maxim Yu.</given-names></name><name><surname>Halada</surname><given-names>Marek</given-names></name></person-group><article-title>Additions to the cuckoo wasps (<tp:taxon-name><tp:taxon-name-part taxon-name-part-type="order">Hymenoptera</tp:taxon-name-part></tp:taxon-name>, <tp:taxon-name><tp:taxon-name-part taxon-name-part-type="family">Chrysididae</tp:taxon-name-part></tp:taxon-name>) of Mongolia, with description of eleven new species</article-title><source>Zookeys</source><day>08</day><month>11</month><year>2021</year><volume>1068</volume><fpage>149</fpage><lpage>187</lpage><pub-id pub-id-type="doi">10.3897/zookeys.1068.73549</pub-id></mixed-citation></tp:treatment-meta><tp:nomenclature><tp:taxon-name>
              <object-id xmlns:xlink="http://www.w3.org/1999/xlink" content-type="arpha" xlink:type="simple">F38E7C84-6C29-5B5D-8E03-DCF332F7D3A9</object-id>
              <tp:taxon-name-part taxon-name-part-type="genus" reg="Hedychridium">Hedychridium</tp:taxon-name-part>
              <tp:taxon-name-part taxon-name-part-type="species" reg="erythrosoma">erythrosoma</tp:taxon-name-part>
              <object-id xmlns:xlink="http://www.w3.org/1999/xlink" content-type="zoobank" xlink:type="simple">http://zoobank.org/30D76669-7822-4225-A937-F72DEC5003A7</object-id>
            </tp:taxon-name><tp:taxon-authority>Rosa, Proshchalykin &amp; Halada</tp:taxon-authority><tp:taxon-status xmlns:xlink="http://www.w3.org/1999/xlink" xlink:type="simple">sp. nov.</tp:taxon-status><xref ref-type="fig" rid="F6">Figures 6A, B</xref><xref ref-type="fig" rid="F7">, 7A–D, F, H</xref><xref ref-type="fig" rid="F8">, 8A, B, D, F and H</xref><tp:nomenclature-citation-list><tp:nomenclature-citation><tp:taxon-name>
                  <tp:taxon-name-part taxon-name-part-type="genus" reg="Hedychridium">Hedychridium</tp:taxon-name-part>
                  <tp:taxon-name-part taxon-name-part-type="species" reg="cupreum">cupreum</tp:taxon-name-part>
                </tp:taxon-name><comment>(Dahlbom, 1845): <xref ref-type="bibr" rid="B28">Rosa et al. 2020</xref>: 81 (cat., Mongolia: Bayankhongor, Dornogovi, Govi-Altai, Tuv, Umnugovi, Uvurkhangai, Zavkhan).</comment></tp:nomenclature-citation></tp:nomenclature-citation-list></tp:nomenclature><tp:treatment-sec sec-type="material" id="SECID0EAXAG"><title>Material examined.</title><p><bold><italic>Holotype</italic>:</bold> ♀, Mongolia: <italic>Zavkhan</italic>, 40 km SW of Uliastay, dunes, 18.VII.2005, leg. JH (<named-content xmlns:xlink="http://www.w3.org/1999/xlink" content-type="dwc:institutional_code" xlink:type="simple">ZIN</named-content>). <bold><italic>Paratypes</italic></bold>: <italic>Zavkhan</italic>, 1 ♀, 1 ♂, same data and locality of the holotype (PRC); <italic>Tuv</italic>, 1 ♂, 50 km E of Ulaanbaatar, Tuul River, 22.VI.2003, leg. JH (<abbrev xmlns:xlink="http://www.w3.org/1999/xlink" xlink:title="private collection of M. Halada" id="ABBRID0EZXAG" xlink:type="simple">MHC</abbrev>); 1 ♀, Khangaun Mts., 5 km N of Khunt, 20.VII.2005, leg. JH (<abbrev xmlns:xlink="http://www.w3.org/1999/xlink" xlink:title="private collection of M. Halada" id="ABBRID0E4XAG" xlink:type="simple">MHC</abbrev>); 1 ♀, 2 ♂♂, Khangaun Mts., 30 km S of Khunt, 20.VII.2005, leg. PT (<abbrev xmlns:xlink="http://www.w3.org/1999/xlink" xlink:title="private collection of P. Tyrner" id="ABBRID0EBYAG" xlink:type="simple">PTC</abbrev>); 1♀, Khangaun Mts., 5 km N of Khunt, 21.VII.2005, leg. PT (<abbrev xmlns:xlink="http://www.w3.org/1999/xlink" xlink:title="private collection of P. Tyrner" id="ABBRID0EFYAG" xlink:type="simple">PTC</abbrev>); 2 ♀♀, 50 km E of Ulaanbaatar, Tuul River, 22.VI.2003, leg. JH (<abbrev xmlns:xlink="http://www.w3.org/1999/xlink" xlink:title="private collection of M. Halada" id="ABBRID0EJYAG" xlink:type="simple">MHC</abbrev>); <italic>Govi-Altai</italic>, 4 ♀♀, 70 km E of Altay City, Guulin, 14.VII.2005, leg. JH (<abbrev xmlns:xlink="http://www.w3.org/1999/xlink" xlink:title="private collection of M. Halada" id="ABBRID0EPYAG" xlink:type="simple">MHC</abbrev>); <italic>Bayankhongor</italic>, 2 ♀♀, 16 km SW of Bayankhongor, <named-content xmlns:xlink="http://www.w3.org/1999/xlink" content-type="dwc:verbatimCoordinates" xlink:type="simple"><named-content content-type="geo-json" specific-use="{&#34;type&#34;:&#34;Point&#34;,&#34;coordinates&#34;:[100.500000,46.216667]}" id="NCID0EYYAG" xlink:type="simple">46°13'N; 100°30'E</named-content></named-content>, 2165 m alt., 10.VII.2004, leg. JH (<abbrev xmlns:xlink="http://www.w3.org/1999/xlink" xlink:title="private collection of M. Halada" id="ABBRID0E4YAG" xlink:type="simple">MHC</abbrev>); <italic>Uvurkhangai</italic>, 1♂, 12 km E of Aravaykheer, <named-content xmlns:xlink="http://www.w3.org/1999/xlink" content-type="dwc:verbatimCoordinates" xlink:type="simple"><named-content content-type="geo-json" specific-use="{&#34;type&#34;:&#34;Point&#34;,&#34;coordinates&#34;:[102.816667,46.366667]}" id="NCID0EGZAG" xlink:type="simple">46°22'N; 102°49'E</named-content></named-content>, 1800 m alt., 3.VII.2004, leg. JH (<abbrev xmlns:xlink="http://www.w3.org/1999/xlink" xlink:title="private collection of M. Halada" id="ABBRID0ELZAG" xlink:type="simple">MHC</abbrev>); <italic>Zavkhan</italic>, 1 ♀, 40 km SW of Uliastay, dunes, 18.VII.2005, leg. PT (<abbrev xmlns:xlink="http://www.w3.org/1999/xlink" xlink:title="private collection of P. Tyrner" id="ABBRID0ERZAG" xlink:type="simple">PTC</abbrev>).</p></tp:treatment-sec><tp:treatment-sec sec-type="diagnosis" id="SECID0EVZAG"><title>Diagnosis.</title><p><italic><tp:taxon-name><tp:taxon-name-part taxon-name-part-type="genus" reg="Hedychridium">Hedychridium</tp:taxon-name-part><tp:taxon-name-part taxon-name-part-type="species" reg="erythrosoma">erythrosoma</tp:taxon-name-part></tp:taxon-name></italic> sp. nov. is recognised by red body colour, with head and thorax coppery red, darker to violet on vertex, pronotum and mesoscutum; greenish on face and at sides of metasomal segments; metasomal sutures black; metasoma red flame dorsally, black ventrally; metanotum distinctly elongate, trapezoidal; metatibial [= hind tibial] spot short, impressed; male with distinct genital capsule.</p><fig id="F6" position="float" orientation="portrait"><object-id xmlns:xlink="http://www.w3.org/1999/xlink" content-type="doi" xlink:type="simple">10.3897/zookeys.1068.73549.figure6</object-id><object-id xmlns:xlink="http://www.w3.org/1999/xlink" content-type="arpha" xlink:type="simple">0DA18C48-DB56-5AA6-BB5D-22830AE6AF20</object-id><label>Figure 6.</label><caption><p><italic><tp:taxon-name><tp:taxon-name-part taxon-name-part-type="genus" reg="Hedychridium">Hedychridium</tp:taxon-name-part><tp:taxon-name-part taxon-name-part-type="species" reg="erythrosoma">erythrosoma</tp:taxon-name-part></tp:taxon-name></italic> sp. nov., female, holotype (<bold>A</bold>), male, paratype (<bold>B</bold>), <italic><tp:taxon-name><tp:taxon-name-part taxon-name-part-type="genus" reg="Hedychridium">H.</tp:taxon-name-part><tp:taxon-name-part taxon-name-part-type="species" reg="cupreum">cupreum</tp:taxon-name-part></tp:taxon-name></italic> (Dahlbom), female (from Estonia) (<bold>C</bold>), <italic><tp:taxon-name><tp:taxon-name-part taxon-name-part-type="genus" reg="Hedychridium">H.</tp:taxon-name-part><tp:taxon-name-part taxon-name-part-type="species" reg="asianum">asianum</tp:taxon-name-part></tp:taxon-name></italic> Linsenmaier, female (from Mongolia) (<bold>D</bold>). Scale bars: 1 mm.</p></caption><graphic xmlns:xlink="http://www.w3.org/1999/xlink" xlink:href="zookeys-1068-149-g006.jpg" position="float" orientation="portrait" xlink:type="simple" id="oo_608673.jpg"><uri content-type="original_file" xlink:type="simple">https://binary.pensoft.net/fig/608673</uri></graphic></fig></tp:treatment-sec><tp:treatment-sec sec-type="description" id="SECID0E32AG"><title>Description.</title><p><italic>Female</italic>. Body length 4.0–6.0 mm (holotype 5.7 mm). <italic>Head.</italic> Face with sharp ridges converging to mid-scapal basin (Fig. <xref ref-type="fig" rid="F7">7B</xref>); brow with large subcontiguous punctures, aligned towards anterior ocellus, with wide, polished interspaces; longitudinal mid-line deep, extending from anterior ocellus to clypeus; area in front of anterior ocellus and lateral to posterior ocelli depressed; ocellar triangle isosceles, with deep post-ocellar line; malar spaces short and impunctate; clypeus apically raised and bordered by thin, linear edge; mandibles bidentate and apically lighter from brownish to yellowish; setae on vertex thick, whitish and long (up to 2.0 × <abbrev xmlns:xlink="http://www.w3.org/1999/xlink" xlink:title="anterior ocellus diameter" id="ABBRID0EK3AG" xlink:type="simple">MOD</abbrev>). Relative length of P:F1:F2:F3 = 1.0:1.5:0.9:0.9; <abbrev xmlns:xlink="http://www.w3.org/1999/xlink" xlink:title="the shortest distance between posterior ocellus and compound eye" id="ABBRID0EO3AG" xlink:type="simple">OOL</abbrev> = 2.2 × <abbrev xmlns:xlink="http://www.w3.org/1999/xlink" xlink:title="anterior ocellus diameter" id="ABBRID0ES3AG" xlink:type="simple">MOD</abbrev>; <abbrev xmlns:xlink="http://www.w3.org/1999/xlink" xlink:title="the shortest distance between posterior ocelli" id="ABBRID0EW3AG" xlink:type="simple">POL</abbrev> = 1.7 × <abbrev xmlns:xlink="http://www.w3.org/1999/xlink" xlink:title="anterior ocellus diameter" id="ABBRID0E13AG" xlink:type="simple">MOD</abbrev>; <abbrev xmlns:xlink="http://www.w3.org/1999/xlink" xlink:title="malar space, the shortest distance between base of mandible and lower margin of compound eye" id="ABBRID0E53AG" xlink:type="simple">MS</abbrev> = 0.4 × <abbrev xmlns:xlink="http://www.w3.org/1999/xlink" xlink:title="anterior ocellus diameter" id="ABBRID0EC4AG" xlink:type="simple">MOD</abbrev>. <italic>Mesosoma.</italic> Pronotum with large umbilicate punctures (Fig. <xref ref-type="fig" rid="F7">7A and B</xref>) and dense minute punctures on interspaces; mesonotum with sparse, shallow punctures, smaller than those on pronotum and not umbilicate, with sparse minute punctures on wide, polished interspaces; mesopleuron with dense punctures and polished mesepimeron; posterior propodeal projections small and acute, divergent; metatibia with impressed black spot covering about half of its length; metatarsomere 2 [= hind tarsal segment 2] shorter than metatarsomere 3; mesosoma and femora and tibiae with long whitish setae. <italic>Metasoma</italic>. T1–T3 with minute, even, shallow punctures and wide polished interspaces (2–3 x <abbrev xmlns:xlink="http://www.w3.org/1999/xlink" xlink:title="puncture diameter" id="ABBRID0EO4AG" xlink:type="simple">PD</abbrev>); posterior margin of T1–T2 with broad impunctate band (up to 1.0 × <abbrev xmlns:xlink="http://www.w3.org/1999/xlink" xlink:title="anterior ocellus diameter" id="ABBRID0ES4AG" xlink:type="simple">MOD</abbrev>); apical margin of T3 bordered by thin brownish rim; S2 with sparse, relatively large and deep punctures bearing long setae (up to 3.0 × <abbrev xmlns:xlink="http://www.w3.org/1999/xlink" xlink:title="anterior ocellus diameter" id="ABBRID0EW4AG" xlink:type="simple">MOD</abbrev>), without metallic reflections; metasoma laterally and posteriorly covered by long, thick and whitish setae. <italic>Colouration.</italic> Head and thorax red to coppery-red, darker to violet on vertex, pronotum and mesoscutum; greenish on face and at sides of metasomal segments; mesosomal sutures black; metasoma red flame dorsally, black ventrally; scape violet, pedicel shining black, flagellomeres black; tegulae non-metallic brown; femora and tibiae dark violet, tibial joints brownish; tarsi 1-2 yellowish, tarsi 3-5 brown; wing membrane slight infuscate. Body colouration more coppery-greenish in prepared (and photographed) specimens.</p><fig id="F7" position="float" orientation="portrait"><object-id xmlns:xlink="http://www.w3.org/1999/xlink" content-type="doi" xlink:type="simple">10.3897/zookeys.1068.73549.figure7</object-id><object-id xmlns:xlink="http://www.w3.org/1999/xlink" content-type="arpha" xlink:type="simple">D526ACAA-1D3E-55AB-B5F1-FFDB31B71C5D</object-id><label>Figure 7.</label><caption><p><italic><tp:taxon-name><tp:taxon-name-part taxon-name-part-type="genus" reg="Hedychridium">Hedychridium</tp:taxon-name-part><tp:taxon-name-part taxon-name-part-type="species" reg="erythrosoma">erythrosoma</tp:taxon-name-part></tp:taxon-name></italic> sp. nov., female, holotype (<bold>A–D, F, H</bold>) and <italic><tp:taxon-name><tp:taxon-name-part taxon-name-part-type="genus" reg="Hedychridium">H.</tp:taxon-name-part><tp:taxon-name-part taxon-name-part-type="species" reg="cupreum">cupreum</tp:taxon-name-part></tp:taxon-name></italic> (Dahlbom), female (from Estonia) (<bold>E, G</bold>) <bold>A</bold> habitus, dorsal view <bold>B</bold> head, frontal view <bold>C</bold> habitus, lateral view <bold>D</bold> head and mesosoma, dorsal view <bold>F</bold> metaleg, right tibia and tarsi <bold>H</bold> metasoma, ventral view <bold>E</bold> head and mesosoma, dorsal view <bold>G</bold> metaleg, right tibia and tarsi. Scale bars: 1 mm.</p></caption><graphic xmlns:xlink="http://www.w3.org/1999/xlink" xlink:href="zookeys-1068-149-g007.jpg" position="float" orientation="portrait" xlink:type="simple" id="oo_608674.jpg"><uri content-type="original_file" xlink:type="simple">https://binary.pensoft.net/fig/608674</uri></graphic></fig><p><italic>Male.</italic> Body length 5.0–5.5 mm. Similar to female in habitus and sculpture; main differences are: scapal basin with less sharp ridges (Fig. <xref ref-type="fig" rid="F8">8H</xref>) and with distinct lateral punctures; posterior propodeal projections smaller; genital capsule as in Fig. <xref ref-type="fig" rid="F8">8F</xref>.</p><fig id="F8" position="float" orientation="portrait"><object-id xmlns:xlink="http://www.w3.org/1999/xlink" content-type="doi" xlink:type="simple">10.3897/zookeys.1068.73549.figure8</object-id><object-id xmlns:xlink="http://www.w3.org/1999/xlink" content-type="arpha" xlink:type="simple">080B2A54-3A99-5DA5-BDFA-E52FFD55CDE4</object-id><label>Figure 8.</label><caption><p><italic><tp:taxon-name><tp:taxon-name-part taxon-name-part-type="genus" reg="Hedychridium">Hedychridium</tp:taxon-name-part><tp:taxon-name-part taxon-name-part-type="species" reg="erythrosoma">erythrosoma</tp:taxon-name-part></tp:taxon-name></italic> sp. nov., male, paratype (<bold>A, B, D, F, H</bold>) and <italic><tp:taxon-name><tp:taxon-name-part taxon-name-part-type="genus" reg="Hedychridium">H.</tp:taxon-name-part><tp:taxon-name-part taxon-name-part-type="species" reg="cupreum">cupreum</tp:taxon-name-part></tp:taxon-name></italic> (Dahlbom), male (from Russia) (<bold>C, E, G, I</bold>) <bold>A</bold> habitus, dorsal view <bold>B</bold> habitus, lateral view <bold>D</bold> metaleg, right tibia and tarsi <bold>F</bold> genital capsule <bold>H</bold> head, frontal view <bold>C</bold> habitus, dorsal view <bold>E</bold> metaleg, right tibia and tarsi <bold>G</bold> genital capsule <bold>I</bold> head, frontal view. Scale bars: 1 mm.</p></caption><graphic xmlns:xlink="http://www.w3.org/1999/xlink" xlink:href="zookeys-1068-149-g008.jpg" position="float" orientation="portrait" xlink:type="simple" id="oo_608675.jpg"><uri content-type="original_file" xlink:type="simple">https://binary.pensoft.net/fig/608675</uri></graphic></fig></tp:treatment-sec><tp:treatment-sec sec-type="etymology" id="SECID0EYBBG"><title>Etymology.</title><p>The specific epithet <italic><tp:taxon-name><tp:taxon-name-part taxon-name-part-type="genus" reg="Hedychridium"/><tp:taxon-name-part taxon-name-part-type="species" reg="erythrosoma">erythrosoma</tp:taxon-name-part></tp:taxon-name></italic> derives from the Greek adjective <italic>eruthros</italic> (red) and the Greek noun <italic>sōma</italic> (body) and refers to the red body colouration of this species.</p></tp:treatment-sec><tp:treatment-sec sec-type="Comparative diagnosis" id="SECID0EMCBG"><title>Comparative diagnosis.</title><p>We describe <italic><tp:taxon-name><tp:taxon-name-part taxon-name-part-type="genus" reg="Hedychridium">Hedychridium</tp:taxon-name-part><tp:taxon-name-part taxon-name-part-type="species" reg="erythrosoma">erythrosoma</tp:taxon-name-part></tp:taxon-name></italic> sp. nov. in the <italic><tp:taxon-name><tp:taxon-name-part taxon-name-part-type="genus" reg="Hedychridium">H.</tp:taxon-name-part><tp:taxon-name-part taxon-name-part-type="species" reg="cupreum">cupreum</tp:taxon-name-part></tp:taxon-name></italic> species group. Species in this group are separated from those of the <italic><tp:taxon-name><tp:taxon-name-part taxon-name-part-type="genus" reg="Hedychridium">H.</tp:taxon-name-part><tp:taxon-name-part taxon-name-part-type="species" reg="ardens">ardens</tp:taxon-name-part></tp:taxon-name></italic> group by the ridged scapal basin (punctate in <italic><tp:taxon-name><tp:taxon-name-part taxon-name-part-type="genus" reg="Hedychridium">H.</tp:taxon-name-part><tp:taxon-name-part taxon-name-part-type="species" reg="ardens">ardens</tp:taxon-name-part></tp:taxon-name></italic> group), with ridges convergent to mid-face (transverse and parallel in <italic><tp:taxon-name><tp:taxon-name-part taxon-name-part-type="genus" reg="Hedychridium">H.</tp:taxon-name-part><tp:taxon-name-part taxon-name-part-type="species" reg="femoratum">femoratum</tp:taxon-name-part></tp:taxon-name></italic> group). In the previous checklist of the Mongolian cuckoo wasps, members of this taxon were identified as <italic><tp:taxon-name><tp:taxon-name-part taxon-name-part-type="genus" reg="Hedychridium">H.</tp:taxon-name-part><tp:taxon-name-part taxon-name-part-type="species" reg="cupreum">cupreum</tp:taxon-name-part></tp:taxon-name></italic> (Dahlbom, 1845), with a remark on their unusual colouration. Besides the red body colouration, <italic><tp:taxon-name><tp:taxon-name-part taxon-name-part-type="genus" reg="Hedychridium">Hedychridium</tp:taxon-name-part><tp:taxon-name-part taxon-name-part-type="species" reg="erythrosoma">erythrosoma</tp:taxon-name-part></tp:taxon-name></italic> sp. nov. is separated from <italic><tp:taxon-name><tp:taxon-name-part taxon-name-part-type="genus" reg="Hedychridium">H.</tp:taxon-name-part><tp:taxon-name-part taxon-name-part-type="species" reg="cupreum">cupreum</tp:taxon-name-part></tp:taxon-name></italic> by shape of metanotum (see Fig. <xref ref-type="fig" rid="F7">7D</xref> and <italic><tp:taxon-name><tp:taxon-name-part taxon-name-part-type="genus" reg="Hedychridium">H.</tp:taxon-name-part><tp:taxon-name-part taxon-name-part-type="species" reg="cupreum">cupreum</tp:taxon-name-part></tp:taxon-name></italic> Fig. <xref ref-type="fig" rid="F7">7E</xref>), elongated medially in both sexes and metatibia black spot, shorter and deeply impressed (Fig. <xref ref-type="fig" rid="F7">7F</xref>) compared with the elongated and shallow pit of <italic><tp:taxon-name><tp:taxon-name-part taxon-name-part-type="genus" reg="Hedychridium">H.</tp:taxon-name-part><tp:taxon-name-part taxon-name-part-type="species" reg="cupreum">cupreum</tp:taxon-name-part></tp:taxon-name></italic> (Fig. <xref ref-type="fig" rid="F7">7G</xref>). Some paratypes lost their bright red colouration, which is partially turned into green. Males can be recognised by differently-shaped metanotum and shape of genital capsule (Fig. <xref ref-type="fig" rid="F8">8F</xref>), with different digitus and apex of gonocoxae.</p></tp:treatment-sec><tp:treatment-sec sec-type="distribution" id="SECID0EUGBG"><title>Distribution.</title><p>Mongolia (Bayankhongor, Dornogovi, Govi-Altai, Tuv, Umnugovi, Uvurkhangai, Zavkhan).</p></tp:treatment-sec><ref-list><ref id="B28"><mixed-citation xmlns:xlink="http://www.w3.org/1999/xlink" xlink:type="simple"><person-group><name name-style="western"><surname>Rosa</surname><given-names>P</given-names></name><name name-style="western"><surname>Proshchalykin</surname><given-names>MYu</given-names></name><name name-style="western"><surname>Halada</surname><given-names>M</given-names></name><name name-style="western"><surname>Aibek</surname><given-names>U</given-names></name></person-group> (<year>2020</year>) <article-title>First checklist of the chrysidid wasps (<tp:taxon-name><tp:taxon-name-part taxon-name-part-type="order">Hymenoptera</tp:taxon-name-part></tp:taxon-name>, <tp:taxon-name><tp:taxon-name-part taxon-name-part-type="family">Chrysididae</tp:taxon-name-part></tp:taxon-name>) of Mongolia, with description of new species.</article-title><source>ZooKeys</source><volume>999</volume>: <fpage>49</fpage>–<lpage>107</lpage>. <ext-link xlink:type="simple" ext-link-type="doi" xlink:href="10.3897/zookeys.999.58536">https://doi.org/10.3897/zookeys.999.58536</ext-link></mixed-citation></ref></ref-list></tp:taxon-treatment>
