# Supplementary material for: Additions to the cuckoo wasps (Hymenoptera, Chrysididae) of Mongolia, with description of eleven new species
Source: Zookeys. 2021 Nov 8;1068:149–87. doi: 10.3897/zookeys.1068.73549 (PMC8592979; doi:10.3897/zookeys.1068.73549)
Supplement: XML Treatment for Hedychridium femoratum [file zookeys.1068.73549-treatment10.xml]

<!DOCTYPE tp:taxon-treatment
  PUBLIC "-//TaxonX//DTD Taxonomic Treatment Publishing DTD v0 20100105//EN" "tax-treatment-NSO.dtd">
<tp:taxon-treatment xmlns:tp="http://www.plazi.org/taxpub"><tp:treatment-meta><kwd-group><label>Taxon classification</label><kwd>
                <named-content content-type="kingdom">Animalia</named-content>
              </kwd><kwd>
                <named-content content-type="order">Hymenoptera</named-content>
              </kwd><kwd>
                <named-content content-type="family">Chrysididae</named-content>
              </kwd></kwd-group><mixed-citation publication-type="journal"><person-group><name><surname>Rosa</surname><given-names>Paolo</given-names></name><name><surname>Proshchalykin</surname><given-names>Maxim Yu.</given-names></name><name><surname>Halada</surname><given-names>Marek</given-names></name></person-group><article-title>Additions to the cuckoo wasps (<tp:taxon-name><tp:taxon-name-part taxon-name-part-type="order">Hymenoptera</tp:taxon-name-part></tp:taxon-name>, <tp:taxon-name><tp:taxon-name-part taxon-name-part-type="family">Chrysididae</tp:taxon-name-part></tp:taxon-name>) of Mongolia, with description of eleven new species</article-title><source>Zookeys</source><day>08</day><month>11</month><year>2021</year><volume>1068</volume><fpage>149</fpage><lpage>187</lpage><pub-id pub-id-type="doi">10.3897/zookeys.1068.73549</pub-id></mixed-citation></tp:treatment-meta><tp:nomenclature><tp:taxon-name>
              <object-id xmlns:xlink="http://www.w3.org/1999/xlink" content-type="arpha" xlink:type="simple">BE5F57FA-D5C6-54F0-B2D7-A9AF87E93793</object-id>
              <tp:taxon-name-part taxon-name-part-type="genus" reg="Hedychridium">Hedychridium</tp:taxon-name-part>
              <tp:taxon-name-part taxon-name-part-type="species" reg="femoratum">femoratum</tp:taxon-name-part>
            </tp:taxon-name><tp:taxon-authority>(Dahlbom, 1854)</tp:taxon-authority><xref ref-type="fig" rid="F9">Figure 9A–F</xref><tp:nomenclature-citation-list><tp:nomenclature-citation><tp:taxon-name>
                  <tp:taxon-name-part taxon-name-part-type="genus" reg="Hedychrum">Hedychrum</tp:taxon-name-part>
                  <tp:taxon-name-part taxon-name-part-type="species" reg="femoratum">femoratum</tp:taxon-name-part>
                </tp:taxon-name><comment>Dahlbom, 1854: 90. Holotype ♀; Austria (<named-content xmlns:xlink="http://www.w3.org/1999/xlink" content-type="dwc:institutional_code" xlink:type="simple">NHMW</named-content>) (examined) (<tp:taxon-name><tp:taxon-name-part taxon-name-part-type="genus" reg="Hedychrum"/><tp:taxon-name-part taxon-name-part-type="species" reg="femoratum">femoratum</tp:taxon-name-part></tp:taxon-name> group).</comment></tp:nomenclature-citation></tp:nomenclature-citation-list></tp:nomenclature><tp:treatment-sec sec-type="material" id="SECID0E6IBG"><title>Material examined.</title><p>Mongolia: <italic>Dornod</italic>, 1 ♀, 100 km W of Choibalsan, 820 m alt., 23.VII.2007, leg. M. Halada (PRC); <italic>Dornogovi</italic>, 2 ♀♀, 3 ♂♂, 65 km SE of Chatan-Bulag, 1020 m alt., 2.VIII.2007, leg. MH (PRC/<abbrev xmlns:xlink="http://www.w3.org/1999/xlink" xlink:title="private collection of M. Halada" id="ABBRID0EJJBG" xlink:type="simple">MHC</abbrev>); 1 ♂, 2 km SE Khuvsgol, 5.VIII. 2007, leg. PT (<abbrev xmlns:xlink="http://www.w3.org/1999/xlink" xlink:title="private collection of P. Tyrner" id="ABBRID0ENJBG" xlink:type="simple">PTC</abbrev>); <italic>Tuv</italic>, 1 ♂, 50 km N of Ulaanbaatar, E of Mandal, 1180 m alt., 8–13.VIII.2007, leg. MH (<abbrev xmlns:xlink="http://www.w3.org/1999/xlink" xlink:title="private collection of M. Halada" id="ABBRID0ETJBG" xlink:type="simple">MHC</abbrev>).</p></tp:treatment-sec><tp:treatment-sec sec-type="distribution" id="SECID0EXJBG"><title>Distribution.</title><p>*Mongolia (Dornod, Dornogovi, Tuv); from Europe to Turkey; Mongolia is the easternmost record for this species.</p><fig id="F9" position="float" orientation="portrait"><object-id xmlns:xlink="http://www.w3.org/1999/xlink" content-type="doi" xlink:type="simple">10.3897/zookeys.1068.73549.figure9</object-id><object-id xmlns:xlink="http://www.w3.org/1999/xlink" content-type="arpha" xlink:type="simple">7C4284CC-009C-55B3-AA26-8C2894BE0ABD</object-id><label>Figure 9.</label><caption><p><italic><tp:taxon-name><tp:taxon-name-part taxon-name-part-type="genus" reg="Hedychridium">Hedychridium</tp:taxon-name-part><tp:taxon-name-part taxon-name-part-type="species" reg="femoratum">femoratum</tp:taxon-name-part></tp:taxon-name></italic> (Dahlbom), female (<bold>A</bold>) and male (<bold>B–F</bold>) (from Mongolia) <bold>A</bold> habitus, dorsal view <bold>B</bold> head, frontal view <bold>C</bold> genital capsule <bold>D</bold> habitus, dorsal view <bold>E</bold> habitus, lateral view <bold>F</bold> metaleg, right tibia and tarsi. Scale bars: 1 mm.</p></caption><graphic xmlns:xlink="http://www.w3.org/1999/xlink" xlink:href="zookeys-1068-149-g009.jpg" position="float" orientation="portrait" xlink:type="simple" id="oo_608676.jpg"><uri content-type="original_file" xlink:type="simple">https://binary.pensoft.net/fig/608676</uri></graphic></fig></tp:treatment-sec></tp:taxon-treatment>
