# Supplementary material for: Additions to the cuckoo wasps (Hymenoptera, Chrysididae) of Mongolia, with description of eleven new species
Source: Zookeys. 2021 Nov 8;1068:149–87. doi: 10.3897/zookeys.1068.73549 (PMC8592979; doi:10.3897/zookeys.1068.73549)
Supplement: XML Treatment for Hedychridium frontale [file zookeys.1068.73549-treatment11.xml]

<!DOCTYPE tp:taxon-treatment
  PUBLIC "-//TaxonX//DTD Taxonomic Treatment Publishing DTD v0 20100105//EN" "tax-treatment-NSO.dtd">
<tp:taxon-treatment xmlns:tp="http://www.plazi.org/taxpub"><tp:treatment-meta><kwd-group><label>Taxon classification</label><kwd>
                <named-content content-type="kingdom">Animalia</named-content>
              </kwd><kwd>
                <named-content content-type="order">Hymenoptera</named-content>
              </kwd><kwd>
                <named-content content-type="family">Chrysididae</named-content>
              </kwd></kwd-group><mixed-citation publication-type="journal"><person-group><name><surname>Rosa</surname><given-names>Paolo</given-names></name><name><surname>Proshchalykin</surname><given-names>Maxim Yu.</given-names></name><name><surname>Halada</surname><given-names>Marek</given-names></name></person-group><article-title>Additions to the cuckoo wasps (<tp:taxon-name><tp:taxon-name-part taxon-name-part-type="order">Hymenoptera</tp:taxon-name-part></tp:taxon-name>, <tp:taxon-name><tp:taxon-name-part taxon-name-part-type="family">Chrysididae</tp:taxon-name-part></tp:taxon-name>) of Mongolia, with description of eleven new species</article-title><source>Zookeys</source><day>08</day><month>11</month><year>2021</year><volume>1068</volume><fpage>149</fpage><lpage>187</lpage><pub-id pub-id-type="doi">10.3897/zookeys.1068.73549</pub-id></mixed-citation></tp:treatment-meta><tp:nomenclature><tp:taxon-name>
              <object-id xmlns:xlink="http://www.w3.org/1999/xlink" content-type="arpha" xlink:type="simple">E1403960-5899-58B4-9C18-6873A54FB55B</object-id>
              <tp:taxon-name-part taxon-name-part-type="genus" reg="Hedychridium">Hedychridium</tp:taxon-name-part>
              <tp:taxon-name-part taxon-name-part-type="species" reg="frontale">frontale</tp:taxon-name-part>
              <object-id xmlns:xlink="http://www.w3.org/1999/xlink" content-type="zoobank" xlink:type="simple">http://zoobank.org/D08AE934-0800-419B-AC0F-917757F63147</object-id>
            </tp:taxon-name><tp:taxon-authority>Rosa, Proshchalykin &amp; Halada</tp:taxon-authority><tp:taxon-status xmlns:xlink="http://www.w3.org/1999/xlink" xlink:type="simple">sp. nov.</tp:taxon-status><xref ref-type="fig" rid="F10">Figures 10A, C, E and F</xref></tp:nomenclature><tp:treatment-sec sec-type="material" id="SECID0ERMBG"><title>Material examined.</title><p><bold><italic>Holotype</italic>:</bold> ♀, Mongolia: <italic>Bayankhongor</italic>, 86 km NW of Bayankhongor, <named-content xmlns:xlink="http://www.w3.org/1999/xlink" content-type="dwc:verbatimCoordinates" xlink:type="simple"><named-content content-type="geo-json" specific-use="{&#34;type&#34;:&#34;Point&#34;,&#34;coordinates&#34;:[100.066667,46.833333]}" id="NCID0EBNBG" xlink:type="simple">46°50'N; 100°04'E</named-content></named-content>, 2070 m alt., 13–15.VII.2004, leg. JS (<named-content xmlns:xlink="http://www.w3.org/1999/xlink" content-type="dwc:institutional_code" xlink:type="simple">MSNM</named-content>). <bold><italic>Paratype</italic></bold>: 1 ♀, <italic>Govi-Altai</italic>, 70 km E of Altay City, Guulin, 14.VII.2005, leg. PT (<abbrev xmlns:xlink="http://www.w3.org/1999/xlink" xlink:title="private collection of P. Tyrner" id="ABBRID0EQNBG" xlink:type="simple">PTC</abbrev>).</p></tp:treatment-sec><tp:treatment-sec sec-type="diagnosis" id="SECID0EUNBG"><title>Diagnosis.</title><p><italic><tp:taxon-name><tp:taxon-name-part taxon-name-part-type="genus" reg="Hedychridium">Hedychridium</tp:taxon-name-part><tp:taxon-name-part taxon-name-part-type="species" reg="frontale">frontale</tp:taxon-name-part></tp:taxon-name></italic> sp. nov. is characterised by wide, polished interspaces on brow; scapal basin finely microridged medially only on lower half, from mid-face to clypeus; clypeal apical margin bordered by a thick brownish rim 3 × <abbrev xmlns:xlink="http://www.w3.org/1999/xlink" xlink:title="anterior ocellus diameter" id="ABBRID0EFOBG" xlink:type="simple">MOD</abbrev> long; head concolorous green, with a bluish highlight laterally to clypeus; S2 without metallic spot.</p></tp:treatment-sec><tp:treatment-sec sec-type="description" id="SECID0EJOBG"><title>Description.</title><p><italic>Female</italic>. Body length 4.5–5.0 mm (holotype 4.7 mm). <italic>Head.</italic> Face flat, brow convex above scapal basin (Fig. <xref ref-type="fig" rid="F10">10A</xref>); brow with small (0.3 × <abbrev xmlns:xlink="http://www.w3.org/1999/xlink" xlink:title="anterior ocellus diameter" id="ABBRID0EXOBG" xlink:type="simple">MOD</abbrev>) punctures, with wide, polished interspaces (1-3 × <abbrev xmlns:xlink="http://www.w3.org/1999/xlink" xlink:title="puncture diameter" id="ABBRID0E2OBG" xlink:type="simple">PD</abbrev>); scapal basin finely, transversely microridged in the lower half, close to clypeus; face micropunctate laterally and with short, appressed, whitish setae close to clypeus; longitudinal mid-line complete from frons to clypeus; vertex with small, dense punctures; area in front of anterior ocellus and lateral to posterior ocelli depressed; ocellar triangle isosceles, without ocellar line; malar spaces micropunctate; clypeus apically bordered by slightly arcuate, elongate (3 × <abbrev xmlns:xlink="http://www.w3.org/1999/xlink" xlink:title="anterior ocellus diameter" id="ABBRID0E6OBG" xlink:type="simple">MOD</abbrev>), brown thickening; mandibles bidentate, yet subapical tooth blunt; mouthparts elongate; vertex and sides with short, sparse whitish setae. Relative length of P:F1:F2:F3 = 1.0:1.1:0.8:0.7; <abbrev xmlns:xlink="http://www.w3.org/1999/xlink" xlink:title="the shortest distance between posterior ocellus and compound eye" id="ABBRID0EDPBG" xlink:type="simple">OOL</abbrev> = 2.0 × <abbrev xmlns:xlink="http://www.w3.org/1999/xlink" xlink:title="anterior ocellus diameter" id="ABBRID0EHPBG" xlink:type="simple">MOD</abbrev>; <abbrev xmlns:xlink="http://www.w3.org/1999/xlink" xlink:title="the shortest distance between posterior ocelli" id="ABBRID0ELPBG" xlink:type="simple">POL</abbrev> = 2.1 × <abbrev xmlns:xlink="http://www.w3.org/1999/xlink" xlink:title="anterior ocellus diameter" id="ABBRID0EPPBG" xlink:type="simple">MOD</abbrev>; <abbrev xmlns:xlink="http://www.w3.org/1999/xlink" xlink:title="malar space, the shortest distance between base of mandible and lower margin of compound eye" id="ABBRID0ETPBG" xlink:type="simple">MS</abbrev> = 1.0 × <abbrev xmlns:xlink="http://www.w3.org/1999/xlink" xlink:title="anterior ocellus diameter" id="ABBRID0EXPBG" xlink:type="simple">MOD</abbrev>. <italic>Mesosoma.</italic> Pronotum narrowed anteriorly and with sharp edge on anterior margin; coarse, irregular, umbilicate punctures of different size, with polished to corrugated interspaces and small punctures on interspaces; mesonotum with wide interspaces, wider on lateral areas; punctures slightly larger at base of mesoscutum and on mesoscutellum, with scattered small punctures; mesopleuron with dense punctures of different size, without polished interspaces; posterior propodeal projections acute, divergent; median area of metapostnotum (median area of postnotum situated between the propodeum and T1) triangular, narrower than in other species of <italic><tp:taxon-name><tp:taxon-name-part taxon-name-part-type="genus" reg="Hedychridium">H.</tp:taxon-name-part><tp:taxon-name-part taxon-name-part-type="species" reg="ardens">ardens</tp:taxon-name-part></tp:taxon-name></italic> group; metatibia flat, with black spot covering almost its full length; metatarsomere 2 slightly longer than metatarsomere 3; pro-, mesopleuron and femora with long whitish setae. <italic>Metasoma</italic>. T1–T3 with minute, punctures; punctures slightly denser antero-dorsally on T2; large punctures mixed to minute punctures laterally; punctation overall with wide, polished interspaces; apical margin of T3 bordered by a relatively wide hyaline rim (0.25 × <abbrev xmlns:xlink="http://www.w3.org/1999/xlink" xlink:title="anterior ocellus diameter" id="ABBRID0EKQBG" xlink:type="simple">MOD</abbrev>); S2 with sparse, minute punctures bearing long setae (up to 3 × <abbrev xmlns:xlink="http://www.w3.org/1999/xlink" xlink:title="anterior ocellus diameter" id="ABBRID0EOQBG" xlink:type="simple">MOD</abbrev>), without metallic spot. <italic>Colouration.</italic> Head metallic green, with bluish reflections close to clypeus; propodeum blue; metasoma golden laterally and red to purplish dorsally; scape, pedicel and flagellum black; tegulae non-metallic brown; femora and tibiae green on outer side, black to dark violet in ventral view; tarsi brownish, darker distally; wing membrane infuscate.</p><fig id="F10" position="float" orientation="portrait"><object-id xmlns:xlink="http://www.w3.org/1999/xlink" content-type="doi" xlink:type="simple">10.3897/zookeys.1068.73549.figure10</object-id><object-id xmlns:xlink="http://www.w3.org/1999/xlink" content-type="arpha" xlink:type="simple">51928FFA-3E57-5A8B-8D2F-308B98C32217</object-id><label>Figure 10.</label><caption><p><italic><tp:taxon-name><tp:taxon-name-part taxon-name-part-type="genus" reg="Hedychridium">Hedychridium</tp:taxon-name-part><tp:taxon-name-part taxon-name-part-type="species" reg="frontale">frontale</tp:taxon-name-part></tp:taxon-name></italic> sp. nov., female, paratype (<bold>A, C, E, F</bold>) and <italic><tp:taxon-name><tp:taxon-name-part taxon-name-part-type="genus" reg="Hedychridium">H.</tp:taxon-name-part><tp:taxon-name-part taxon-name-part-type="species" reg="ardens">ardens</tp:taxon-name-part></tp:taxon-name></italic> (Coquebert), female (from Mongolia) (<bold>B, D</bold>) <bold>A</bold> head, frontal view <bold>C</bold> metasoma, postero-lateral view <bold>E</bold> habitus, dorsal view <bold>F</bold> habitus, lateral view <bold>B</bold> head, frontal view <bold>D</bold> metasoma, postero-lateral view. Scale bars: 1 mm.</p></caption><graphic xmlns:xlink="http://www.w3.org/1999/xlink" xlink:href="zookeys-1068-149-g010.jpg" position="float" orientation="portrait" xlink:type="simple" id="oo_608677.jpg"><uri content-type="original_file" xlink:type="simple">https://binary.pensoft.net/fig/608677</uri></graphic></fig><p><italic>Male.</italic> Unknown.</p></tp:treatment-sec><tp:treatment-sec sec-type="etymology" id="SECID0ELSBG"><title>Etymology.</title><p>The specific epithet <italic><tp:taxon-name><tp:taxon-name-part taxon-name-part-type="genus" reg="Hedychridium"/><tp:taxon-name-part taxon-name-part-type="species" reg="frontale">frontale</tp:taxon-name-part></tp:taxon-name></italic> derives from the Latin adjective <italic>frontalis</italic> (forehead) and refers to the different sculpture and colouration of this species compared with the common and widespread <italic><tp:taxon-name><tp:taxon-name-part taxon-name-part-type="genus" reg="Hedychridium">H.</tp:taxon-name-part><tp:taxon-name-part taxon-name-part-type="species" reg="ardens">ardens</tp:taxon-name-part></tp:taxon-name></italic>.</p></tp:treatment-sec><tp:treatment-sec sec-type="Comparative diagnosis" id="SECID0EITBG"><title>Comparative diagnosis.</title><p>We describe <italic><tp:taxon-name><tp:taxon-name-part taxon-name-part-type="genus" reg="Hedychridium">Hedychridium</tp:taxon-name-part><tp:taxon-name-part taxon-name-part-type="species" reg="frontale">frontale</tp:taxon-name-part></tp:taxon-name></italic> sp. nov. in the <italic><tp:taxon-name><tp:taxon-name-part taxon-name-part-type="genus" reg="Hedychridium">Hedychridium</tp:taxon-name-part><tp:taxon-name-part taxon-name-part-type="species" reg="ardens">ardens</tp:taxon-name-part></tp:taxon-name></italic> species group. This species is closely related to <italic><tp:taxon-name><tp:taxon-name-part taxon-name-part-type="genus" reg="Hedychridium">Hedychridium</tp:taxon-name-part><tp:taxon-name-part taxon-name-part-type="species" reg="ardens">ardens</tp:taxon-name-part></tp:taxon-name></italic> (Coquebert, 1801), yet some diagnostic morphological characters clearly separate it. Brow more convex above scapal basin; different sculpture, with wide, polished interspaces (Fig. <xref ref-type="fig" rid="F10">10A</xref>) [vs. densely punctate in <italic><tp:taxon-name><tp:taxon-name-part taxon-name-part-type="genus" reg="Hedychridium">H.</tp:taxon-name-part><tp:taxon-name-part taxon-name-part-type="species" reg="ardens">ardens</tp:taxon-name-part></tp:taxon-name></italic> (Fig. <xref ref-type="fig" rid="F10">10B</xref>)]; scapal basin medially, finely microridged only on lower half, from mid-face to clypeus (vs. microridged area longitudinally more expanded); lateral micropunctures from mid- eye to malar space (vs. more extended); clypeal apical margin bordered by a thick brownish rim 3 × <abbrev xmlns:xlink="http://www.w3.org/1999/xlink" xlink:title="anterior ocellus diameter" id="ABBRID0ECVBG" xlink:type="simple">MOD</abbrev> long (vs. not longer than 2 × <abbrev xmlns:xlink="http://www.w3.org/1999/xlink" xlink:title="anterior ocellus diameter" id="ABBRID0EGVBG" xlink:type="simple">MOD</abbrev>); head concolorous green, with a bluish highlight laterally to clypeus (vs. bicolour with purplish vertex, greenish brow and blue face); mouthparts more elongate; median area of metapostnotum (median area of postnotum situated between the propodeum and T1) smaller (compare Fig. <xref ref-type="fig" rid="F10">10C and D</xref>); metasomal with sparser punctures (Fig. <xref ref-type="fig" rid="F10">10C</xref>); S2 without metallic spot (vs. with metallic spot); legs black to dark purple in ventral view (vs. greenish).</p></tp:treatment-sec><tp:treatment-sec sec-type="distribution" id="SECID0ESVBG"><title>Distribution.</title><p>Mongolia (Bayankhongor, Govi-Altai).</p></tp:treatment-sec></tp:taxon-treatment>
