# Supplementary material for: Additions to the cuckoo wasps (Hymenoptera, Chrysididae) of Mongolia, with description of eleven new species
Source: Zookeys. 2021 Nov 8;1068:149–87. doi: 10.3897/zookeys.1068.73549 (PMC8592979; doi:10.3897/zookeys.1068.73549)
Supplement: XML Treatment for Hedychridium jacobsi [file zookeys.1068.73549-treatment12.xml]

<!DOCTYPE tp:taxon-treatment
  PUBLIC "-//TaxonX//DTD Taxonomic Treatment Publishing DTD v0 20100105//EN" "tax-treatment-NSO.dtd">
<tp:taxon-treatment xmlns:tp="http://www.plazi.org/taxpub"><tp:treatment-meta><kwd-group><label>Taxon classification</label><kwd>
                <named-content content-type="kingdom">Animalia</named-content>
              </kwd><kwd>
                <named-content content-type="order">Hymenoptera</named-content>
              </kwd><kwd>
                <named-content content-type="family">Chrysididae</named-content>
              </kwd></kwd-group><mixed-citation publication-type="journal"><person-group><name><surname>Rosa</surname><given-names>Paolo</given-names></name><name><surname>Proshchalykin</surname><given-names>Maxim Yu.</given-names></name><name><surname>Halada</surname><given-names>Marek</given-names></name></person-group><article-title>Additions to the cuckoo wasps (<tp:taxon-name><tp:taxon-name-part taxon-name-part-type="order">Hymenoptera</tp:taxon-name-part></tp:taxon-name>, <tp:taxon-name><tp:taxon-name-part taxon-name-part-type="family">Chrysididae</tp:taxon-name-part></tp:taxon-name>) of Mongolia, with description of eleven new species</article-title><source>Zookeys</source><day>08</day><month>11</month><year>2021</year><volume>1068</volume><fpage>149</fpage><lpage>187</lpage><pub-id pub-id-type="doi">10.3897/zookeys.1068.73549</pub-id></mixed-citation></tp:treatment-meta><tp:nomenclature><tp:taxon-name>
              <object-id xmlns:xlink="http://www.w3.org/1999/xlink" content-type="arpha" xlink:type="simple">C136EC10-C792-58E5-90A0-B531B40F2601</object-id>
              <tp:taxon-name-part taxon-name-part-type="genus" reg="Hedychridium">Hedychridium</tp:taxon-name-part>
              <tp:taxon-name-part taxon-name-part-type="species" reg="jacobsi">jacobsi</tp:taxon-name-part>
              <object-id xmlns:xlink="http://www.w3.org/1999/xlink" content-type="zoobank" xlink:type="simple">http://zoobank.org/BDB431D3-826F-49E6-805C-96620CD89A8C</object-id>
            </tp:taxon-name><tp:taxon-authority>Rosa, Proshchalykin &amp; Halada</tp:taxon-authority><tp:taxon-status xmlns:xlink="http://www.w3.org/1999/xlink" xlink:type="simple">sp. nov.</tp:taxon-status><xref ref-type="fig" rid="F11">Figure 11A–G</xref></tp:nomenclature><tp:treatment-sec sec-type="material" id="SECID0EEXBG"><title>Material examined.</title><p><bold><italic>Holotype</italic>:</bold> ♂, Mongolia: <italic>Dornogovi</italic>, 28 km SE of Chatan-Bulag, 2.VIII.2007, leg. MH (<named-content xmlns:xlink="http://www.w3.org/1999/xlink" content-type="dwc:institutional_code" xlink:type="simple">ZIN</named-content>). <bold><italic>Paratypes</italic></bold>: 6 ♀♀, 3 ♂♂, same data and locality of holotype, leg. MH, leg. PT (<abbrev xmlns:xlink="http://www.w3.org/1999/xlink" xlink:title="private collection of M. Halada" id="ABBRID0EZXBG" xlink:type="simple">MHC</abbrev>, PRC, <abbrev xmlns:xlink="http://www.w3.org/1999/xlink" xlink:title="private collection of P. Tyrner" id="ABBRID0E4XBG" xlink:type="simple">PTC</abbrev>); 1 ♀, 3 ♂♂, 65 km SE of Chatan-Bulag, 1020 m alt., 2.VIII.2007, leg. MH (<abbrev xmlns:xlink="http://www.w3.org/1999/xlink" xlink:title="private collection of M. Halada" id="ABBRID0EBYBG" xlink:type="simple">MHC</abbrev>); <italic>Bayankhongor</italic>, 1 ♀, 3 ♂♂, 75 km S of Bayankhongor, <named-content xmlns:xlink="http://www.w3.org/1999/xlink" content-type="dwc:verbatimCoordinates" xlink:type="simple"><named-content content-type="geo-json" specific-use="{&#34;type&#34;:&#34;Point&#34;,&#34;coordinates&#34;:[100.808333,45.333333]}" id="NCID0EKYBG" xlink:type="simple">45°20'N; 100°48.5'E</named-content></named-content>, 1330 m alt., 8–9.VII.2004, leg. JH, JS (<abbrev xmlns:xlink="http://www.w3.org/1999/xlink" xlink:title="private collection of M. Halada" id="ABBRID0EPYBG" xlink:type="simple">MHC</abbrev>, PRC).</p></tp:treatment-sec><tp:treatment-sec sec-type="diagnosis" id="SECID0ETYBG"><title>Diagnosis.</title><p><italic><tp:taxon-name><tp:taxon-name-part taxon-name-part-type="genus" reg="Hedychridium">Hedychridium</tp:taxon-name-part><tp:taxon-name-part taxon-name-part-type="species" reg="jacobsi">jacobsi</tp:taxon-name-part></tp:taxon-name></italic> sp. nov. is characterised by legs and F1 yellowish, also in the male; F1 elongate (l/w = 3.0 in female, 4.0 in male); sculpture of scapal basin with sharp transverse ridges covering almost all face in frontal view; ridges on scapal basin may produce darkened to black effect on scapal basin when examined at different angles.</p></tp:treatment-sec><tp:treatment-sec sec-type="description" id="SECID0EEZBG"><title>Description.</title><p><italic>Male</italic>. Body length 4.0–4.5 mm (holotype 4.1 mm). <italic>Head.</italic> Face with scapal basin slightly deep; scapal basin with sharp, transverse ridges, almost reaching eye margin (Fig. <xref ref-type="fig" rid="F11">11E</xref>); laterally with sparse punctures amongst ridges and single row of large punctures between facial ridges and eye margin; longitudinal mid-line incomplete, distinctly visible from upper scapal basin to clypeus; with large, subcontiguous punctures on brow and small punctures on vertex and temples; area in front of anterior ocellus and lateral to posterior ocelli depressed; ocellar triangle isosceles, without ocellar line; malar spaces micropunctate; clypeus apico-medially bordered by thin, brown rim; mandibles bidentate; mouthparts short, not exceeding the mandibles. Relative length of P:F1:F2:F3 = 1.0:1.6:1.0:0.7; <abbrev xmlns:xlink="http://www.w3.org/1999/xlink" xlink:title="the shortest distance between posterior ocellus and compound eye" id="ABBRID0ESZBG" xlink:type="simple">OOL</abbrev> = 1.7 × <abbrev xmlns:xlink="http://www.w3.org/1999/xlink" xlink:title="anterior ocellus diameter" id="ABBRID0EWZBG" xlink:type="simple">MOD</abbrev>; <abbrev xmlns:xlink="http://www.w3.org/1999/xlink" xlink:title="the shortest distance between posterior ocelli" id="ABBRID0E1ZBG" xlink:type="simple">POL</abbrev> = 2.0 × <abbrev xmlns:xlink="http://www.w3.org/1999/xlink" xlink:title="anterior ocellus diameter" id="ABBRID0E5ZBG" xlink:type="simple">MOD</abbrev>; <abbrev xmlns:xlink="http://www.w3.org/1999/xlink" xlink:title="malar space, the shortest distance between base of mandible and lower margin of compound eye" id="ABBRID0EC1BG" xlink:type="simple">MS</abbrev> = 0.6 × <abbrev xmlns:xlink="http://www.w3.org/1999/xlink" xlink:title="anterior ocellus diameter" id="ABBRID0EG1BG" xlink:type="simple">MOD</abbrev>. <italic>Mesosoma.</italic> Pronotum with irregular punctures of different size, somewhere contiguous and with polished to corrugated interspaces; mesonotum with small punctures and wide interspaces, somewhere corrugated; punctures slightly larger at base of mesoscutum and distinctly larger at sides of mesoscutellum, medially with scattered punctures; posterior propodeal projections acute, divergent; metatibia with depression on inner side, as long as half of its length and only partially darkened; light brown metatarsomere 2 shorter than metatarsomere 3; pro-, mesopleuron and femora with long whitish setae. <italic>Metasoma</italic>. T1–T3 with minute, even and dense punctures on all surface; S2 with sparse, minute punctures bearing long setae; with large violet spot, covering about half segment; apical margin of T3 bordered by thin hyaline rim; genital capsule as in Fig. <xref ref-type="fig" rid="F11">11B</xref>. <italic>Colouration.</italic> Head and mesosoma metallic green with bronze to violet reflections dorsally; metasoma with rosy to violet reflections (possibly metallic red in nature); scape and pedicel bronze, F1 yellowish (Fig. <xref ref-type="fig" rid="F11">11D</xref>); F2 brownish; rest of flagellum brown; tegulae non-metallic yellowish; femora joints yellowish, tibiae yellowish with slight greenish reflections on outer side of fore tibia; tarsi yellowish, brownish distally; wing membrane clear, nervures light brown.</p><fig id="F11" position="float" orientation="portrait"><object-id xmlns:xlink="http://www.w3.org/1999/xlink" content-type="doi" xlink:type="simple">10.3897/zookeys.1068.73549.figure11</object-id><object-id xmlns:xlink="http://www.w3.org/1999/xlink" content-type="arpha" xlink:type="simple">856EF5B6-0229-539B-B742-373615690A6E</object-id><label>Figure 11.</label><caption><p><italic><tp:taxon-name><tp:taxon-name-part taxon-name-part-type="genus" reg="Hedychridium">Hedychridium</tp:taxon-name-part><tp:taxon-name-part taxon-name-part-type="species" reg="jacobsi">jacobsi</tp:taxon-name-part></tp:taxon-name></italic> sp. nov., male, holotype (<bold>A–E, G</bold>); male, paratype (<bold>F</bold>) <bold>A</bold> habitus, dorsal view <bold>B</bold> genital capsule, ventral and dorsal view <bold>C</bold> habitus, lateral view <bold>D</bold> right antenna, lateral view <bold>E</bold> head, frontal view <bold>F</bold> head, frontal view; <bold>G</bold> metasoma, postero-lateral view. Scale bars: 1 mm.</p></caption><graphic xmlns:xlink="http://www.w3.org/1999/xlink" xlink:href="zookeys-1068-149-g011.jpg" position="float" orientation="portrait" xlink:type="simple" id="oo_608678.jpg"><uri content-type="original_file" xlink:type="simple">https://binary.pensoft.net/fig/608678</uri></graphic></fig><p><italic>Female.</italic> Body length 3.5–4.0. Similar to male in habitus and body sculpture; F1 slightly shorter than male, yellowish; spot on second metasomal sternum golden.</p><p><italic>Paratypes</italic>. Males show variability in antennae colour, with F1–F2 pale yellowish; distribution of dark, black area amongst ridges on face (Fig. <xref ref-type="fig" rid="F11">11F</xref>); punctures on pronotum, more or less spaced with polished interspaces; shape of posterior propodeal processes, more or less spiny rather than triangular.</p></tp:treatment-sec><tp:treatment-sec sec-type="etymology" id="SECID0EO3BG"><title>Etymology.</title><p>The specific epithet <italic><tp:taxon-name><tp:taxon-name-part taxon-name-part-type="genus" reg="Hedychridium"/><tp:taxon-name-part taxon-name-part-type="species" reg="jacobsi">jacobsi</tp:taxon-name-part></tp:taxon-name></italic> (masculine noun in genitive) is dedicated to Maarten Jacobs (Herentals, Belgium), for his contribution to the study of <tp:taxon-name><tp:taxon-name-part taxon-name-part-type="family">Chrysididae</tp:taxon-name-part></tp:taxon-name> with superb images taken in nature and for providing some Mongolian specimens from his past naturalistic trips in the country.</p></tp:treatment-sec><tp:treatment-sec sec-type="Comparative diagnosis" id="SECID0ED4BG"><title>Comparative diagnosis.</title><p>We describe <italic><tp:taxon-name><tp:taxon-name-part taxon-name-part-type="genus" reg="Hedychridium">Hedychridium</tp:taxon-name-part><tp:taxon-name-part taxon-name-part-type="species" reg="jacobsi">jacobsi</tp:taxon-name-part></tp:taxon-name></italic> sp. nov. in the <italic><tp:taxon-name><tp:taxon-name-part taxon-name-part-type="genus" reg="Hedychridium">Hedychridium</tp:taxon-name-part><tp:taxon-name-part taxon-name-part-type="species" reg="femoratum">femoratum</tp:taxon-name-part></tp:taxon-name></italic> species group. It is related to <italic><tp:taxon-name><tp:taxon-name-part taxon-name-part-type="genus" reg="Hedychridium">H.</tp:taxon-name-part><tp:taxon-name-part taxon-name-part-type="species" reg="femoratum">femoratum</tp:taxon-name-part></tp:taxon-name></italic> and other species in this group for its general habitus, yellowish legs and F1. It is separated from other species of this group by elongate F1 (l/w = 3.0 in female, 4.0 in male) (Fig. <xref ref-type="fig" rid="F11">11D</xref>); yellowish F1 in male (brown like other flagellomeres in other species); unique sculpture of scapal basin with sharp transverse ridges covering almost all face in frontal view; ridges on scapal basin produce a unique darkened to black effect on scapal basin, when examined at different angles (Fig. <xref ref-type="fig" rid="F11">11 E and F</xref>).</p></tp:treatment-sec><tp:treatment-sec sec-type="distribution" id="SECID0ES5BG"><title>Distribution.</title><p>Mongolia (Bayankhongor, Dornogovi).</p></tp:treatment-sec></tp:taxon-treatment>
