# Supplementary material for: Additions to the cuckoo wasps (Hymenoptera, Chrysididae) of Mongolia, with description of eleven new species
Source: Zookeys. 2021 Nov 8;1068:149–87. doi: 10.3897/zookeys.1068.73549 (PMC8592979; doi:10.3897/zookeys.1068.73549)
Supplement: XML Treatment for Hedychridium leleji [file zookeys.1068.73549-treatment13.xml]

<!DOCTYPE tp:taxon-treatment
  PUBLIC "-//TaxonX//DTD Taxonomic Treatment Publishing DTD v0 20100105//EN" "tax-treatment-NSO.dtd">
<tp:taxon-treatment xmlns:tp="http://www.plazi.org/taxpub"><tp:treatment-meta><kwd-group><label>Taxon classification</label><kwd>
                <named-content content-type="kingdom">Animalia</named-content>
              </kwd><kwd>
                <named-content content-type="order">Hymenoptera</named-content>
              </kwd><kwd>
                <named-content content-type="family">Chrysididae</named-content>
              </kwd></kwd-group><mixed-citation publication-type="journal"><person-group><name><surname>Rosa</surname><given-names>Paolo</given-names></name><name><surname>Proshchalykin</surname><given-names>Maxim Yu.</given-names></name><name><surname>Halada</surname><given-names>Marek</given-names></name></person-group><article-title>Additions to the cuckoo wasps (<tp:taxon-name><tp:taxon-name-part taxon-name-part-type="order">Hymenoptera</tp:taxon-name-part></tp:taxon-name>, <tp:taxon-name><tp:taxon-name-part taxon-name-part-type="family">Chrysididae</tp:taxon-name-part></tp:taxon-name>) of Mongolia, with description of eleven new species</article-title><source>Zookeys</source><day>08</day><month>11</month><year>2021</year><volume>1068</volume><fpage>149</fpage><lpage>187</lpage><pub-id pub-id-type="doi">10.3897/zookeys.1068.73549</pub-id></mixed-citation></tp:treatment-meta><tp:nomenclature><tp:taxon-name>
              <object-id xmlns:xlink="http://www.w3.org/1999/xlink" content-type="arpha" xlink:type="simple">B0102D17-35AF-5A80-9AD6-81968B484327</object-id>
              <tp:taxon-name-part taxon-name-part-type="genus" reg="Hedychridium">Hedychridium</tp:taxon-name-part>
              <tp:taxon-name-part taxon-name-part-type="species" reg="leleji">leleji</tp:taxon-name-part>
            </tp:taxon-name><tp:taxon-authority>Rosa, 2017</tp:taxon-authority><xref ref-type="fig" rid="F12">Figure 12 A–F</xref><tp:nomenclature-citation-list><tp:nomenclature-citation><tp:taxon-name>
                  <tp:taxon-name-part taxon-name-part-type="genus" reg="Hedychridium">Hedychridium</tp:taxon-name-part>
                  <tp:taxon-name-part taxon-name-part-type="species" reg="leleji">leleji</tp:taxon-name-part>
                </tp:taxon-name><comment>Rosa in <xref ref-type="bibr" rid="B29">Rosa et al. 2017a</xref>: 23. Holotype ♀; Russia: Eastern Siberia, Tyva Rep., 30 km W Erzin, Yamaalyg, 4.VII.2013, leg. V. Loktionov &amp; M. Proshchalykin (<named-content xmlns:xlink="http://www.w3.org/1999/xlink" content-type="dwc:institutional_code" xlink:type="simple">ZIN</named-content>) (examined).</comment></tp:nomenclature-citation></tp:nomenclature-citation-list></tp:nomenclature><tp:treatment-sec sec-type="material" id="SECID0EXAAI"><title>Material examined.</title><p>Mongolia: <italic>Govi-Altai</italic>, 1 ♂, 70 km E of Altay city, Guulin, 14.VII.2005, leg. JH (PRC). 1 ♀, same data and locality, leg. PT (<abbrev xmlns:xlink="http://www.w3.org/1999/xlink" xlink:title="private collection of P. Tyrner" id="ABBRID0E6AAI" xlink:type="simple">PTC</abbrev>).</p></tp:treatment-sec><tp:treatment-sec sec-type="distribution" id="SECID0EDBAI"><title>Distribution.</title><p>*Mongolia (Govi-Altai); Russia (Eastern Siberia) (<xref ref-type="bibr" rid="B27">Rosa et al. 2019</xref>).</p></tp:treatment-sec><tp:treatment-sec sec-type="remarks" id="SECID0ENBAI"><title>Remarks.</title><p>This specimen was previously identified as <italic><tp:taxon-name><tp:taxon-name-part taxon-name-part-type="genus" reg="Hedychridium">Hedychridium</tp:taxon-name-part><tp:taxon-name-part taxon-name-part-type="species" reg="propodeale">propodeale</tp:taxon-name-part></tp:taxon-name></italic> Rosa, 2017 (<xref ref-type="bibr" rid="B27">Rosa et al. 2019</xref>). After the re-preparation and re-examination of the specimen, the correction of the previous identification was needed.</p><fig id="F12" position="float" orientation="portrait"><object-id xmlns:xlink="http://www.w3.org/1999/xlink" content-type="doi" xlink:type="simple">10.3897/zookeys.1068.73549.figure12</object-id><object-id xmlns:xlink="http://www.w3.org/1999/xlink" content-type="arpha" xlink:type="simple">811AFC1D-72FA-53C2-AC34-B2498F0227A1</object-id><label>Figure 12.</label><caption><p><italic><tp:taxon-name><tp:taxon-name-part taxon-name-part-type="genus" reg="Hedychridium">Hedychridium</tp:taxon-name-part><tp:taxon-name-part taxon-name-part-type="species" reg="leleji">leleji</tp:taxon-name-part></tp:taxon-name></italic> Rosa, females (from Mongolia, <bold>A, C–F</bold>) and (from Siberia <bold>B</bold>) <bold>A, B</bold> habitus, dorsal view <bold>C</bold> habitus, lateral view <bold>D</bold> head, frontal view <bold>E</bold> metasoma, postero-lateral view <bold>F</bold> metasoma, ventral view. Scale bars: 1 mm.</p></caption><graphic xmlns:xlink="http://www.w3.org/1999/xlink" xlink:href="zookeys-1068-149-g012.jpg" position="float" orientation="portrait" xlink:type="simple" id="oo_608679.jpg"><uri content-type="original_file" xlink:type="simple">https://binary.pensoft.net/fig/608679</uri></graphic></fig></tp:treatment-sec><ref-list><ref id="B29"><mixed-citation xmlns:xlink="http://www.w3.org/1999/xlink" xlink:type="simple"><person-group><name name-style="western"><surname>Rosa</surname><given-names>P</given-names></name><name name-style="western"><surname>Proshchalykin</surname><given-names>MYu</given-names></name><name name-style="western"><surname>Lelej</surname><given-names>AS</given-names></name><name name-style="western"><surname>Loktionov</surname><given-names>VM</given-names></name></person-group> (<year>2017a</year>) <article-title>Contribution to the Siberian <tp:taxon-name><tp:taxon-name-part taxon-name-part-type="family">Chrysididae</tp:taxon-name-part></tp:taxon-name> (<tp:taxon-name><tp:taxon-name-part taxon-name-part-type="order">Hymenoptera</tp:taxon-name-part></tp:taxon-name>). Part 2.</article-title><source>Far Eastern Entomologist</source><volume>342</volume>: <fpage>1</fpage>–<lpage>42</lpage>. <ext-link xlink:type="simple" ext-link-type="doi" xlink:href="10.25221/fee.342.1">https://doi.org/10.25221/fee.342.1</ext-link></mixed-citation></ref><ref id="B27"><mixed-citation xmlns:xlink="http://www.w3.org/1999/xlink" xlink:type="simple"><person-group><name name-style="western"><surname>Rosa</surname><given-names>P</given-names></name><name name-style="western"><surname>Lelej</surname><given-names>AS</given-names></name><name name-style="western"><surname>Belokobylskij</surname><given-names>SA</given-names></name><name name-style="western"><surname>Vinokurov</surname><given-names>NB</given-names></name><name name-style="western"><surname>Zaytseva</surname><given-names>LA</given-names></name></person-group> (<year>2019</year>) Illustrated and annotated check-list of the Russian cuckoo wasps (<tp:taxon-name><tp:taxon-name-part taxon-name-part-type="order">Hymenoptera</tp:taxon-name-part></tp:taxon-name>, <tp:taxon-name><tp:taxon-name-part taxon-name-part-type="family">Chrysididae</tp:taxon-name-part></tp:taxon-name>). Entomofauna, Supplement 23: 360 pp.</mixed-citation></ref></ref-list></tp:taxon-treatment>
