# Supplementary material for: Additions to the cuckoo wasps (Hymenoptera, Chrysididae) of Mongolia, with description of eleven new species
Source: Zookeys. 2021 Nov 8;1068:149–87. doi: 10.3897/zookeys.1068.73549 (PMC8592979; doi:10.3897/zookeys.1068.73549)
Supplement: XML Treatment for Hedychridium splendens [file zookeys.1068.73549-treatment14.xml]

<!DOCTYPE tp:taxon-treatment
  PUBLIC "-//TaxonX//DTD Taxonomic Treatment Publishing DTD v0 20100105//EN" "tax-treatment-NSO.dtd">
<tp:taxon-treatment xmlns:tp="http://www.plazi.org/taxpub"><tp:treatment-meta><kwd-group><label>Taxon classification</label><kwd>
                <named-content content-type="kingdom">Animalia</named-content>
              </kwd><kwd>
                <named-content content-type="order">Hymenoptera</named-content>
              </kwd><kwd>
                <named-content content-type="family">Chrysididae</named-content>
              </kwd></kwd-group><mixed-citation publication-type="journal"><person-group><name><surname>Rosa</surname><given-names>Paolo</given-names></name><name><surname>Proshchalykin</surname><given-names>Maxim Yu.</given-names></name><name><surname>Halada</surname><given-names>Marek</given-names></name></person-group><article-title>Additions to the cuckoo wasps (<tp:taxon-name><tp:taxon-name-part taxon-name-part-type="order">Hymenoptera</tp:taxon-name-part></tp:taxon-name>, <tp:taxon-name><tp:taxon-name-part taxon-name-part-type="family">Chrysididae</tp:taxon-name-part></tp:taxon-name>) of Mongolia, with description of eleven new species</article-title><source>Zookeys</source><day>08</day><month>11</month><year>2021</year><volume>1068</volume><fpage>149</fpage><lpage>187</lpage><pub-id pub-id-type="doi">10.3897/zookeys.1068.73549</pub-id></mixed-citation></tp:treatment-meta><tp:nomenclature><tp:taxon-name>
              <object-id xmlns:xlink="http://www.w3.org/1999/xlink" content-type="arpha" xlink:type="simple">EF1271A4-E6B1-57A0-8421-86B01ACFFFD2</object-id>
              <tp:taxon-name-part taxon-name-part-type="genus" reg="Hedychridium">Hedychridium</tp:taxon-name-part>
              <tp:taxon-name-part taxon-name-part-type="species" reg="splendens">splendens</tp:taxon-name-part>
              <object-id xmlns:xlink="http://www.w3.org/1999/xlink" content-type="zoobank" xlink:type="simple">http://zoobank.org/DDB9B14A-4E03-4CDE-A29D-EC372FB6F828</object-id>
            </tp:taxon-name><tp:taxon-authority>Rosa, Proshchalykin &amp; Halada</tp:taxon-authority><tp:taxon-status xmlns:xlink="http://www.w3.org/1999/xlink" xlink:type="simple">sp. nov.</tp:taxon-status><xref ref-type="fig" rid="F13">Figure 13A–F</xref></tp:nomenclature><tp:treatment-sec sec-type="material" id="SECID0EVEAI"><title>Material examined.</title><p><bold><italic>Holotype</italic>:</bold> ♀, Mongolia: <italic>Uvurkhangai</italic>, 159 km of SW Aravaykheer, <named-content xmlns:xlink="http://www.w3.org/1999/xlink" content-type="dwc:verbatimCoordinates" xlink:type="simple"><named-content content-type="geo-json" specific-use="{&#34;type&#34;:&#34;Point&#34;,&#34;coordinates&#34;:[101.433333,45.183333]}" id="NCID0EFFAI" xlink:type="simple">45°11'N; 101°26'E</named-content></named-content>, 1250 m alt., 5.VII.2004, leg. JH (<named-content xmlns:xlink="http://www.w3.org/1999/xlink" content-type="dwc:institutional_code" xlink:type="simple">MSNM</named-content>).</p></tp:treatment-sec><tp:treatment-sec sec-type="diagnosis" id="SECID0EPFAI"><title>Diagnosis.</title><p><italic><tp:taxon-name><tp:taxon-name-part taxon-name-part-type="genus" reg="Hedychridium">Hedychridium</tp:taxon-name-part><tp:taxon-name-part taxon-name-part-type="species" reg="spendens">spendens</tp:taxon-name-part></tp:taxon-name></italic> sp. nov. is characterised by sparse and shallow body punctures with wide, polished interspaces, which generate a shining effect; legs and F1 yellowish, F1 short (l/w = 2.0); metatibia with small, brownish spot; S2 with wide, bronze spot.</p></tp:treatment-sec><tp:treatment-sec sec-type="description" id="SECID0EAGAI"><title>Description.</title><p><italic>Female</italic>. Body length 4.1 mm. <italic>Head.</italic> Face almost flat; scapal basin slightly incised medially, with longitudinal mid-line extended from anterior ocellus to lower scapal basin; scapal basin finely transversely microridged (Fig. <xref ref-type="fig" rid="F13">13B</xref>); brow with small, shallow punctures, with wide, polished interspaces; posterior ocelli with lateral area depressed and polished; ocellar triangle isosceles, without ocellar line; malar spaces micropunctate; clypeus apically bordered by thin, brown thickening; mouthparts slightly elongate. Relative length of P:F1:F2:F3 = 1.0:1.3:1.0:0.8; <abbrev xmlns:xlink="http://www.w3.org/1999/xlink" xlink:title="the shortest distance between posterior ocellus and compound eye" id="ABBRID0EOGAI" xlink:type="simple">OOL</abbrev> = 1.8 × <abbrev xmlns:xlink="http://www.w3.org/1999/xlink" xlink:title="anterior ocellus diameter" id="ABBRID0ESGAI" xlink:type="simple">MOD</abbrev>; <abbrev xmlns:xlink="http://www.w3.org/1999/xlink" xlink:title="the shortest distance between posterior ocelli" id="ABBRID0EWGAI" xlink:type="simple">POL</abbrev> = 2.6 × <abbrev xmlns:xlink="http://www.w3.org/1999/xlink" xlink:title="anterior ocellus diameter" id="ABBRID0E1GAI" xlink:type="simple">MOD</abbrev>; <abbrev xmlns:xlink="http://www.w3.org/1999/xlink" xlink:title="malar space, the shortest distance between base of mandible and lower margin of compound eye" id="ABBRID0E5GAI" xlink:type="simple">MS</abbrev> = 0.8 × <abbrev xmlns:xlink="http://www.w3.org/1999/xlink" xlink:title="anterior ocellus diameter" id="ABBRID0ECHAI" xlink:type="simple">MOD</abbrev>. <italic>Mesosoma.</italic> Pronotum with small, deep punctures and shallow minute punctures on interspaces; mesonotum with scattered, shallow punctures, with few minute punctures on interspaces; mesopleuron with denser, larger punctures and with small punctures on interspaces, rugose anteriorly; posterior propodeal projections acute, divergent; metatibia with relatively small brown spot covering about half of its length; metatarsomere 2 a little shorter than metatarsomere 3; femora with long whitish setae. <italic>Metasoma</italic>. T1–T2 with minute, shallow punctures; punctures denser antero-dorsally on T1–T2; T3 with denser punctures and rugose interspaces; apical margin of T3 bordered by thin brownish rim, with long (up to 2.0 × <abbrev xmlns:xlink="http://www.w3.org/1999/xlink" xlink:title="anterior ocellus diameter" id="ABBRID0EKHAI" xlink:type="simple">MOD</abbrev>), whitish setae laterally and postero-laterally; S2 with sparse punctures bearing long setae, with antero-median coppery spot, covering more than half segment. <italic>Colouration.</italic> Body entirely shining green with coppery reflections; scape and pedicel coppery, F1 yellowish; F2 brownish (Fig. <xref ref-type="fig" rid="F13">13D</xref>); rest of flagellum brown; tegulae non-metallic yellowish; femora green on outer side; tibiae darker with opalescent reflections on outer side; tibial joints yellowish; tarsi 1-2 yellowish, tarsi 3-5 brownish; wing membrane clear, nervures light brown.</p><fig id="F13" position="float" orientation="portrait"><object-id xmlns:xlink="http://www.w3.org/1999/xlink" content-type="doi" xlink:type="simple">10.3897/zookeys.1068.73549.figure13</object-id><object-id xmlns:xlink="http://www.w3.org/1999/xlink" content-type="arpha" xlink:type="simple">D5356794-533A-5ADA-B151-97FF96B51011</object-id><label>Figure 13.</label><caption><p><italic><tp:taxon-name><tp:taxon-name-part taxon-name-part-type="genus" reg="Hedychridium">Hedychridium</tp:taxon-name-part><tp:taxon-name-part taxon-name-part-type="species" reg="splendens">splendens</tp:taxon-name-part></tp:taxon-name></italic> sp. nov., female, holotype <bold>A</bold> habitus, dorsal view <bold>B</bold> head, frontal view <bold>C</bold> habitus, lateral view <bold>D</bold> right antenna, lateral view <bold>E</bold> metasoma, postero-lateral view <bold>F</bold> metasoma, ventral view. Scale bars: 1 mm.</p></caption><graphic xmlns:xlink="http://www.w3.org/1999/xlink" xlink:href="zookeys-1068-149-g013.jpg" position="float" orientation="portrait" xlink:type="simple" id="oo_608680.jpg"><uri content-type="original_file" xlink:type="simple">https://binary.pensoft.net/fig/608680</uri></graphic></fig><p><italic>Male.</italic> Unknown.</p></tp:treatment-sec><tp:treatment-sec sec-type="etymology" id="SECID0E3IAI"><title>Etymology.</title><p>The specific epithet is derived from the Latin <italic><tp:taxon-name><tp:taxon-name-part taxon-name-part-type="genus" reg="Hedychridium"/><tp:taxon-name-part taxon-name-part-type="species" reg="splendens">splendens</tp:taxon-name-part></tp:taxon-name></italic> (shining), present participle of the verb splendeō, which refers to the shining body of this cuckoo wasp, due to sparse, small and shallow punctures, with wide polished interspaces.</p></tp:treatment-sec><tp:treatment-sec sec-type="Comparative diagnosis" id="SECID0EMJAI"><title>Comparative diagnosis.</title><p>We describe <italic><tp:taxon-name><tp:taxon-name-part taxon-name-part-type="genus" reg="Hedychridium">Hedychridium</tp:taxon-name-part><tp:taxon-name-part taxon-name-part-type="species" reg="spendens">spendens</tp:taxon-name-part></tp:taxon-name></italic> sp. nov. in the <italic><tp:taxon-name><tp:taxon-name-part taxon-name-part-type="genus" reg="Hedychridium">H.</tp:taxon-name-part><tp:taxon-name-part taxon-name-part-type="species" reg="femoratum">femoratum</tp:taxon-name-part></tp:taxon-name></italic> species group and it is related to <italic><tp:taxon-name><tp:taxon-name-part taxon-name-part-type="genus" reg="Hedychridium">H.</tp:taxon-name-part><tp:taxon-name-part taxon-name-part-type="species" reg="jacobsi">jacobsi</tp:taxon-name-part></tp:taxon-name></italic> by its general habitus, F1 and yellowish legs. However, it is separated from the latter by unmodified sculpture of the face, with scapal basin only finely, transversally microridged (vs. sharp transverse ridges covering almost all face); shorter F1, l/w = 2.0 (l/w = 3.0 in female, 4.0 in male); sparse and shallow body punctation with wide, polished interspaces (vs. punctation denser).</p></tp:treatment-sec><tp:treatment-sec sec-type="distribution" id="SECID0ETKAI"><title>Distribution.</title><p>Mongolia (Uvurkhangai).</p></tp:treatment-sec></tp:taxon-treatment>
