# Supplementary material for: Additions to the cuckoo wasps (Hymenoptera, Chrysididae) of Mongolia, with description of eleven new species
Source: Zookeys. 2021 Nov 8;1068:149–87. doi: 10.3897/zookeys.1068.73549 (PMC8592979; doi:10.3897/zookeys.1068.73549)
Supplement: XML Treatment for Hedychridium striatum [file zookeys.1068.73549-treatment15.xml]

<!DOCTYPE tp:taxon-treatment
  PUBLIC "-//TaxonX//DTD Taxonomic Treatment Publishing DTD v0 20100105//EN" "tax-treatment-NSO.dtd">
<tp:taxon-treatment xmlns:tp="http://www.plazi.org/taxpub"><tp:treatment-meta><kwd-group><label>Taxon classification</label><kwd>
                <named-content content-type="kingdom">Animalia</named-content>
              </kwd><kwd>
                <named-content content-type="order">Hymenoptera</named-content>
              </kwd><kwd>
                <named-content content-type="family">Chrysididae</named-content>
              </kwd></kwd-group><mixed-citation publication-type="journal"><person-group><name><surname>Rosa</surname><given-names>Paolo</given-names></name><name><surname>Proshchalykin</surname><given-names>Maxim Yu.</given-names></name><name><surname>Halada</surname><given-names>Marek</given-names></name></person-group><article-title>Additions to the cuckoo wasps (<tp:taxon-name><tp:taxon-name-part taxon-name-part-type="order">Hymenoptera</tp:taxon-name-part></tp:taxon-name>, <tp:taxon-name><tp:taxon-name-part taxon-name-part-type="family">Chrysididae</tp:taxon-name-part></tp:taxon-name>) of Mongolia, with description of eleven new species</article-title><source>Zookeys</source><day>08</day><month>11</month><year>2021</year><volume>1068</volume><fpage>149</fpage><lpage>187</lpage><pub-id pub-id-type="doi">10.3897/zookeys.1068.73549</pub-id></mixed-citation></tp:treatment-meta><tp:nomenclature><tp:taxon-name>
              <object-id xmlns:xlink="http://www.w3.org/1999/xlink" content-type="arpha" xlink:type="simple">FD82000E-07E0-541A-B91D-CA1F8579FD07</object-id>
              <tp:taxon-name-part taxon-name-part-type="genus" reg="Hedychridium">Hedychridium</tp:taxon-name-part>
              <tp:taxon-name-part taxon-name-part-type="species" reg="striatum">striatum</tp:taxon-name-part>
              <object-id xmlns:xlink="http://www.w3.org/1999/xlink" content-type="zoobank" xlink:type="simple">http://zoobank.org/FC6A1BD5-0DEE-4CBA-ABA0-077EDCDCD99D</object-id>
            </tp:taxon-name><tp:taxon-authority>Rosa, Proshchalykin &amp; Halada</tp:taxon-authority><tp:taxon-status xmlns:xlink="http://www.w3.org/1999/xlink" xlink:type="simple">sp. nov.</tp:taxon-status><xref ref-type="fig" rid="F14">Figure 14A–F</xref></tp:nomenclature><tp:treatment-sec sec-type="material" id="SECID0EFMAI"><title>Material examined.</title><p><bold><italic>Holotype</italic>:</bold> ♀, Mongolia, <italic>Tuv</italic>, 75 km W of Ulaanbaatar, dunes, 2.VIII.2005, leg. JH (<named-content xmlns:xlink="http://www.w3.org/1999/xlink" content-type="dwc:institutional_code" xlink:type="simple">ZIN</named-content>). <bold><italic>Paratypes</italic></bold>: 3 ♀♀, 3 ♂♂, same date and locality as holotype (<abbrev xmlns:xlink="http://www.w3.org/1999/xlink" xlink:title="private collection of M. Halada" id="ABBRID0E1MAI" xlink:type="simple">MHC</abbrev>, PRC); <italic>Govi-Altai</italic>, 1 ♀, 1 ♂, 70 km E of Altay City, Guulin, 14.VII.2005, leg. JH (<abbrev xmlns:xlink="http://www.w3.org/1999/xlink" xlink:title="private collection of M. Halada" id="ABBRID0EANAI" xlink:type="simple">MHC</abbrev>); 4 ♀♀, 8 ♂♂, same data and locality, leg. PT (<abbrev xmlns:xlink="http://www.w3.org/1999/xlink" xlink:title="private collection of P. Tyrner" id="ABBRID0EENAI" xlink:type="simple">PTC</abbrev>).</p></tp:treatment-sec><tp:treatment-sec sec-type="diagnosis" id="SECID0EINAI"><title>Diagnosis.</title><p><italic><tp:taxon-name><tp:taxon-name-part taxon-name-part-type="genus" reg="Hedychridium">Hedychridium</tp:taxon-name-part><tp:taxon-name-part taxon-name-part-type="species" reg="striatum">striatum</tp:taxon-name-part></tp:taxon-name></italic> sp. nov. is characterised by transversal (on mesoscutum), longitudinal (on mesoscutellum) and oblique (on mesopleuron) wrinkles (more evident in male); propodeal posterior projections divergent and spiniform; legs largely yellowish; metasoma scattered punctures, with wide polished interspaces; S2 extensively metallic.</p></tp:treatment-sec><tp:treatment-sec sec-type="description" id="SECID0EZNAI"><title>Description.</title><p><italic>Female</italic>. Body length 4.0–4.5 mm (holotype 4.5 mm). <italic>Head.</italic> Face nearly flat, with narrow and elongate eyes (Fig. <xref ref-type="fig" rid="F14">14B</xref>); brow between vertex and scapal basin with contiguous, longitudinally aligned punctures; scapal basin transversally microridged; incomplete longitudinal mid-line extended from anterior ocellus almost to clypeus; at sides, between scapal basin and eye, with small punctures transversally aligned amongst fine wrinkles; vertex with deep punctures and polished interspaces; clypeus elongate, subantennal space about 1.5 × <abbrev xmlns:xlink="http://www.w3.org/1999/xlink" xlink:title="anterior ocellus diameter" id="ABBRID0EHOAI" xlink:type="simple">MOD</abbrev>; ocellar triangle isosceles, with deep ocellar line connecting posterior ocelli. Relative length of P:F1:F2:F3 = 1.0:1.6:1.0:0.8; <abbrev xmlns:xlink="http://www.w3.org/1999/xlink" xlink:title="the shortest distance between posterior ocellus and compound eye" id="ABBRID0ELOAI" xlink:type="simple">OOL</abbrev> = 2.4 × <abbrev xmlns:xlink="http://www.w3.org/1999/xlink" xlink:title="anterior ocellus diameter" id="ABBRID0EPOAI" xlink:type="simple">MOD</abbrev>; <abbrev xmlns:xlink="http://www.w3.org/1999/xlink" xlink:title="the shortest distance between posterior ocelli" id="ABBRID0ETOAI" xlink:type="simple">POL</abbrev> = 1.8 × <abbrev xmlns:xlink="http://www.w3.org/1999/xlink" xlink:title="anterior ocellus diameter" id="ABBRID0EXOAI" xlink:type="simple">MOD</abbrev>; <abbrev xmlns:xlink="http://www.w3.org/1999/xlink" xlink:title="malar space, the shortest distance between base of mandible and lower margin of compound eye" id="ABBRID0E2OAI" xlink:type="simple">MS</abbrev> = 1.0 × <abbrev xmlns:xlink="http://www.w3.org/1999/xlink" xlink:title="anterior ocellus diameter" id="ABBRID0E6OAI" xlink:type="simple">MOD</abbrev>. <italic>Mesosoma.</italic> Pronotum with coarse, contiguous punctures; mesoscutum with sparse, shallow punctures amongst transverse wrinkles; mesoscutellum with sparse punctures amongst longitudinal wrinkles; mesopleuron with similar punctures and oblique wrinkles. Posterior propodeal projections divergent and spiniform (Fig. <xref ref-type="fig" rid="F14">14A</xref>); mid-tibia with small, oval, darkened area; metatibia with large triangular black area as long as half of its length. <italic>Metasoma.</italic> T1–T3 with sparse, minute and even punctures, equally spaced (2-3 <abbrev xmlns:xlink="http://www.w3.org/1999/xlink" xlink:title="puncture diameter" id="ABBRID0ELPAI" xlink:type="simple">PD</abbrev>), T1 smooth along median line and posteriorly; T3 with narrow brownish rim on posterior margin; S2 with metallic coppery spot (Fig. <xref ref-type="fig" rid="F14">14E</xref>). <italic>Colouration.</italic> Body dorsally metallic red-bronze; scape and pedicel greenish, flagellum black; tegulae bronze; femora bronze; tibiae yellowish, outer side slightly bronze to opalescent, tibial joints yellowish; tarsi 1-2 yellowish, tarsi 3-5 dark brown.</p><fig id="F14" position="float" orientation="portrait"><object-id xmlns:xlink="http://www.w3.org/1999/xlink" content-type="doi" xlink:type="simple">10.3897/zookeys.1068.73549.figure14</object-id><object-id xmlns:xlink="http://www.w3.org/1999/xlink" content-type="arpha" xlink:type="simple">6690F5C6-5613-5A6A-AA43-06E95A3DBF0F</object-id><label>Figure 14.</label><caption><p><italic><tp:taxon-name><tp:taxon-name-part taxon-name-part-type="genus" reg="Hedychridium">Hedychridium</tp:taxon-name-part><tp:taxon-name-part taxon-name-part-type="species" reg="striatum">striatum</tp:taxon-name-part></tp:taxon-name></italic> sp. nov., female, holotype (<bold>A–D, F</bold>) and male, paratype (<bold>E</bold>) <bold>A</bold> habitus, dorsal view <bold>B</bold> head, frontal view <bold>C</bold> habitus, lateral view <bold>D</bold> metasoma, postero-lateral view <bold>E</bold> genital capsule <bold>F</bold> metasoma, ventral view. Scale bars: 1 mm.</p></caption><graphic xmlns:xlink="http://www.w3.org/1999/xlink" xlink:href="zookeys-1068-149-g014.jpg" position="float" orientation="portrait" xlink:type="simple" id="oo_608681.jpg"><uri content-type="original_file" xlink:type="simple">https://binary.pensoft.net/fig/608681</uri></graphic></fig><p><italic>Male.</italic> Body length 3.5–4.0 mm. Similar to female in habitus, colour pattern and unusual sculpture, yet face unmodified, whereas in female, looks narrow and elongate; genital capsule as in Fig. <xref ref-type="fig" rid="F14">14E</xref>, triangularly shaped, narrowed apically.</p></tp:treatment-sec><tp:treatment-sec sec-type="etymology" id="SECID0EFRAI"><title>Etymology.</title><p>The specific epithet <italic><tp:taxon-name><tp:taxon-name-part taxon-name-part-type="genus" reg="Hedychridium"/><tp:taxon-name-part taxon-name-part-type="species" reg="striatum">striatum</tp:taxon-name-part></tp:taxon-name></italic> derives from the Latin adjective <italic>striatus</italic>, <italic>a</italic>, <italic>um</italic> (striated) and refers to the unusual striated sculpture on mesosoma.</p></tp:treatment-sec><tp:treatment-sec sec-type="Comparative diagnosis" id="SECID0E2RAI"><title>Comparative diagnosis.</title><p>We tentatively describe <italic><tp:taxon-name><tp:taxon-name-part taxon-name-part-type="genus" reg="Hedychridium">Hedychridium</tp:taxon-name-part><tp:taxon-name-part taxon-name-part-type="species" reg="striatum">striatum</tp:taxon-name-part></tp:taxon-name></italic> sp. nov. in the <italic><tp:taxon-name><tp:taxon-name-part taxon-name-part-type="genus" reg="Hedychridium">Hedychridium</tp:taxon-name-part><tp:taxon-name-part taxon-name-part-type="species" reg="ardens">ardens</tp:taxon-name-part></tp:taxon-name></italic> species group; nevertheless, for some diagnostic characters, such as genital capsule and yellowish legs, it can be confused with members of other species group (<italic><tp:taxon-name><tp:taxon-name-part taxon-name-part-type="genus" reg="Hedychridium">H.</tp:taxon-name-part><tp:taxon-name-part taxon-name-part-type="species" reg="rhodinum">rhodinum</tp:taxon-name-part></tp:taxon-name></italic> and <italic><tp:taxon-name><tp:taxon-name-part taxon-name-part-type="genus" reg="Hedychridium">H.</tp:taxon-name-part><tp:taxon-name-part taxon-name-part-type="species" reg="femoratum">femoratum</tp:taxon-name-part></tp:taxon-name></italic> groups); the female shows narrow and elongate eyes as members of the <italic><tp:taxon-name><tp:taxon-name-part taxon-name-part-type="genus" reg="Hedychridium">H.</tp:taxon-name-part><tp:taxon-name-part taxon-name-part-type="species" reg="planifrons">planifrons</tp:taxon-name-part></tp:taxon-name></italic> group. This species is anyway easily recognisable from all other <italic><tp:taxon-name><tp:taxon-name-part taxon-name-part-type="genus" reg="Hedychridium">Hedychridium</tp:taxon-name-part></tp:taxon-name></italic> species by its unique mesonotal sculpture with punctures amongst transversal wrinkles on mesoscutum, longitudinal wrinkles on mesoscutellum and oblique wrinkles on mesopleuron (more evident in male); propodeal posterior projections divergent and spiniform; legs largely yellowish; metasoma with scattered punctures, with wide polished interspaces.</p></tp:treatment-sec><tp:treatment-sec sec-type="distribution" id="SECID0E6TAI"><title>Distribution.</title><p>Mongolia (Govi-Altai, Tuv).</p></tp:treatment-sec></tp:taxon-treatment>
