# Supplementary material for: Additions to the cuckoo wasps (Hymenoptera, Chrysididae) of Mongolia, with description of eleven new species
Source: Zookeys. 2021 Nov 8;1068:149–87. doi: 10.3897/zookeys.1068.73549 (PMC8592979; doi:10.3897/zookeys.1068.73549)
Supplement: XML Treatment for Hedychridium varvarae [file zookeys.1068.73549-treatment16.xml]

<!DOCTYPE tp:taxon-treatment
  PUBLIC "-//TaxonX//DTD Taxonomic Treatment Publishing DTD v0 20100105//EN" "tax-treatment-NSO.dtd">
<tp:taxon-treatment xmlns:tp="http://www.plazi.org/taxpub"><tp:treatment-meta><kwd-group><label>Taxon classification</label><kwd>
                <named-content content-type="kingdom">Animalia</named-content>
              </kwd><kwd>
                <named-content content-type="order">Hymenoptera</named-content>
              </kwd><kwd>
                <named-content content-type="family">Chrysididae</named-content>
              </kwd></kwd-group><mixed-citation publication-type="journal"><person-group><name><surname>Rosa</surname><given-names>Paolo</given-names></name><name><surname>Proshchalykin</surname><given-names>Maxim Yu.</given-names></name><name><surname>Halada</surname><given-names>Marek</given-names></name></person-group><article-title>Additions to the cuckoo wasps (<tp:taxon-name><tp:taxon-name-part taxon-name-part-type="order">Hymenoptera</tp:taxon-name-part></tp:taxon-name>, <tp:taxon-name><tp:taxon-name-part taxon-name-part-type="family">Chrysididae</tp:taxon-name-part></tp:taxon-name>) of Mongolia, with description of eleven new species</article-title><source>Zookeys</source><day>08</day><month>11</month><year>2021</year><volume>1068</volume><fpage>149</fpage><lpage>187</lpage><pub-id pub-id-type="doi">10.3897/zookeys.1068.73549</pub-id></mixed-citation></tp:treatment-meta><tp:nomenclature><tp:taxon-name>
              <object-id xmlns:xlink="http://www.w3.org/1999/xlink" content-type="arpha" xlink:type="simple">9D060DDA-1034-572F-AE2B-F744BC37FFBE</object-id>
              <tp:taxon-name-part taxon-name-part-type="genus" reg="Hedychridium">Hedychridium</tp:taxon-name-part>
              <tp:taxon-name-part taxon-name-part-type="species" reg="varvarae">varvarae</tp:taxon-name-part>
              <object-id xmlns:xlink="http://www.w3.org/1999/xlink" content-type="zoobank" xlink:type="simple">http://zoobank.org/DB76F413-F24B-4B24-ABD7-1E1F7AA7F98F</object-id>
            </tp:taxon-name><tp:taxon-authority>Rosa, Proshchalykin &amp; Halada</tp:taxon-authority><tp:taxon-status xmlns:xlink="http://www.w3.org/1999/xlink" xlink:type="simple">sp. nov.</tp:taxon-status><xref ref-type="fig" rid="F15">Figure 15A–F</xref></tp:nomenclature><tp:treatment-sec sec-type="material" id="SECID0ERVAI"><title>Material examined.</title><p><bold><italic>Holotype</italic>:</bold> ♀, Mongolia, <italic>Dornogovi</italic>, 28 km SE of Chatan-Bulag, 3.VIII.2007, leg. MH (<named-content xmlns:xlink="http://www.w3.org/1999/xlink" content-type="dwc:institutional_code" xlink:type="simple">MSNM</named-content>).</p></tp:treatment-sec><tp:treatment-sec sec-type="diagnosis" id="SECID0EDWAI"><title>Diagnosis.</title><p><italic><tp:taxon-name><tp:taxon-name-part taxon-name-part-type="genus" reg="Hedychridium">Hedychridium</tp:taxon-name-part><tp:taxon-name-part taxon-name-part-type="species" reg="varvarae">varvarae</tp:taxon-name-part></tp:taxon-name></italic> sp. nov. is characterised by yellowish F1; uniform fore body green colouration, including propodeum and face; metasoma green to reddish once dehydrated (in nature, presumably red); brow with wide, polished interspaces; pronotum narrowed anteriorly and with sharp edge on anterior margin.</p></tp:treatment-sec><tp:treatment-sec sec-type="description" id="SECID0EUWAI"><title>Description.</title><p><italic>Female</italic>. Body length 4.4 mm. <italic>Head.</italic> Face flat, brow slightly convex above scapal basin (Fig. <xref ref-type="fig" rid="F15">15A, and B</xref>); brow with large, subcontiguous punctures, with wide, polished interspaces; scapal basin finely transversely microridged; face micropunctate laterally and covered by short, appressed, whitish setae; longitudinal mid-line incomplete, distinctly visible from brow to mid-scapal basin only; area in front of anterior ocellus and lateral to posterior ocelli depressed; ocellar triangle isosceles, without ocellar line; malar spaces micropunctate; clypeus apically bordered by semi-circular, brown thickening; mandibles bidentate; mouthparts slightly elongate. Relative length of P:F1:F2:F3 = 1.0:1.3:1.0:0.8; <abbrev xmlns:xlink="http://www.w3.org/1999/xlink" xlink:title="the shortest distance between posterior ocellus and compound eye" id="ABBRID0ECXAI" xlink:type="simple">OOL</abbrev> = 1.6 × <abbrev xmlns:xlink="http://www.w3.org/1999/xlink" xlink:title="anterior ocellus diameter" id="ABBRID0EGXAI" xlink:type="simple">MOD</abbrev>; <abbrev xmlns:xlink="http://www.w3.org/1999/xlink" xlink:title="the shortest distance between posterior ocelli" id="ABBRID0EKXAI" xlink:type="simple">POL</abbrev> = 2.0 × <abbrev xmlns:xlink="http://www.w3.org/1999/xlink" xlink:title="anterior ocellus diameter" id="ABBRID0EOXAI" xlink:type="simple">MOD</abbrev>; <abbrev xmlns:xlink="http://www.w3.org/1999/xlink" xlink:title="malar space, the shortest distance between base of mandible and lower margin of compound eye" id="ABBRID0ESXAI" xlink:type="simple">MS</abbrev> = 0.8 × <abbrev xmlns:xlink="http://www.w3.org/1999/xlink" xlink:title="anterior ocellus diameter" id="ABBRID0EWXAI" xlink:type="simple">MOD</abbrev>. <italic>Mesosoma.</italic> Pronotum narrowed anteriorly and with sharp edge on anterior margin; coarsely, irregular and uneven-sized punctures, somewhere contiguous to confluent, with polished to corrugated interspaces; mesonotum with wide interspaces, somewhere corrugated; punctures larger at base of mesoscutum and on mesoscutellum, with scattered small punctures; mesopleuron with dense punctures, with small punctures on interspaces; posterior propodeal projections acute, divergent; metatibia flat, with black spot covering large part of its length; metatarsomere 2 as long as metatarsomere 3; pro-, mesopleuron and femora with long whitish setae. <italic>Metasoma</italic>. T1–T3 with minute, dense punctures; punctures denser antero-dorsally on T1–T2; large punctures mixed to minute punctures laterally; S2 with sparse, minute punctures bearing long setae; with violet spot antero-medially, covering less than half segment (Fig. <xref ref-type="fig" rid="F15">15F</xref>); apical margin of T3 bordered by thin brownish rim. <italic>Colouration.</italic> Head and mesosoma entirely metallic green; metasoma with rosy to bronze reflections (possibly metallic red in nature and when rehydrated in alcohol); scape and pedicel bronze, F1 yellowish; F2 brownish; rest of flagellum brown; tegulae non-metallic brown; femora and tibiae green on outer side, tibial joints largely yellowish; tarsi 1-2 yellowish, tarsi 3-5 brownish; wing membrane clear, nervures light brown.</p><fig id="F15" position="float" orientation="portrait"><object-id xmlns:xlink="http://www.w3.org/1999/xlink" content-type="doi" xlink:type="simple">10.3897/zookeys.1068.73549.figure15</object-id><object-id xmlns:xlink="http://www.w3.org/1999/xlink" content-type="arpha" xlink:type="simple">AC45C5DB-1038-5911-8330-776A9C3A29F0</object-id><label>Figure 15.</label><caption><p><italic><tp:taxon-name><tp:taxon-name-part taxon-name-part-type="genus" reg="Hedychridium">Hedychridium</tp:taxon-name-part><tp:taxon-name-part taxon-name-part-type="species" reg="varvarae">varvarae</tp:taxon-name-part></tp:taxon-name></italic> sp. nov., female, holotype <bold>A</bold> habitus, dorsal view <bold>B</bold> head, frontal view <bold>C</bold> habitus, lateral view <bold>D</bold> right antenna, lateral view <bold>E</bold> metaleg, right tibia and tarsi, part of metasoma in postero-lateral view <bold>F</bold> metasoma, ventral view. Scale bars: 1 mm.</p></caption><graphic xmlns:xlink="http://www.w3.org/1999/xlink" xlink:href="zookeys-1068-149-g015.jpg" position="float" orientation="portrait" xlink:type="simple" id="oo_608682.jpg"><uri content-type="original_file" xlink:type="simple">https://binary.pensoft.net/fig/608682</uri></graphic></fig><p><italic>Male.</italic> Unknown.</p></tp:treatment-sec><tp:treatment-sec sec-type="etymology" id="SECID0EMZAI"><title>Etymology.</title><p>The specific epithet <italic>varvara</italic> (feminine, noun in apposition) is dedicated to Varvara M. Proshchalykina (Vladivostok, Russia), for daily support to her father’s research study.</p></tp:treatment-sec><tp:treatment-sec sec-type="Comparative diagnosis" id="SECID0EUZAI"><title>Comparative diagnosis.</title><p>We describe <italic><tp:taxon-name><tp:taxon-name-part taxon-name-part-type="genus" reg="Hedychridium">Hedychridium</tp:taxon-name-part><tp:taxon-name-part taxon-name-part-type="species" reg="varvarae">varvarae</tp:taxon-name-part></tp:taxon-name></italic> sp. nov. in the <italic><tp:taxon-name><tp:taxon-name-part taxon-name-part-type="genus" reg="Hedychridium">Hedychridium</tp:taxon-name-part><tp:taxon-name-part taxon-name-part-type="species" reg="ardens">ardens</tp:taxon-name-part></tp:taxon-name></italic> species group. It is easily separable from all other members of this group by yellowish F1 (black or brown, concolorous with following flagellomeres in the other species) (Fig. <xref ref-type="fig" rid="F15">15D</xref>); uniform fore body green colouration, including face and propodeum (with contrasting colours at least on face and/or propodeum in other Mongolian species); brow with wide, polished interspaces (usually with dense punctures in other species) (Fig. <xref ref-type="fig" rid="F15">15B</xref>).</p></tp:treatment-sec><tp:treatment-sec sec-type="distribution" id="SECID0EY1AI"><title>Distribution.</title><p>Mongolia (Dornogovi).</p></tp:treatment-sec></tp:taxon-treatment>
