# Supplementary material for: Additions to the cuckoo wasps (Hymenoptera, Chrysididae) of Mongolia, with description of eleven new species
Source: Zookeys. 2021 Nov 8;1068:149–87. doi: 10.3897/zookeys.1068.73549 (PMC8592979; doi:10.3897/zookeys.1068.73549)
Supplement: XML Treatment for Hedychridium weii [file zookeys.1068.73549-treatment17.xml]

<!DOCTYPE tp:taxon-treatment
  PUBLIC "-//TaxonX//DTD Taxonomic Treatment Publishing DTD v0 20100105//EN" "tax-treatment-NSO.dtd">
<tp:taxon-treatment xmlns:tp="http://www.plazi.org/taxpub"><tp:treatment-meta><kwd-group><label>Taxon classification</label><kwd>
                <named-content content-type="kingdom">Animalia</named-content>
              </kwd><kwd>
                <named-content content-type="order">Hymenoptera</named-content>
              </kwd><kwd>
                <named-content content-type="family">Chrysididae</named-content>
              </kwd></kwd-group><mixed-citation publication-type="journal"><person-group><name><surname>Rosa</surname><given-names>Paolo</given-names></name><name><surname>Proshchalykin</surname><given-names>Maxim Yu.</given-names></name><name><surname>Halada</surname><given-names>Marek</given-names></name></person-group><article-title>Additions to the cuckoo wasps (<tp:taxon-name><tp:taxon-name-part taxon-name-part-type="order">Hymenoptera</tp:taxon-name-part></tp:taxon-name>, <tp:taxon-name><tp:taxon-name-part taxon-name-part-type="family">Chrysididae</tp:taxon-name-part></tp:taxon-name>) of Mongolia, with description of eleven new species</article-title><source>Zookeys</source><day>08</day><month>11</month><year>2021</year><volume>1068</volume><fpage>149</fpage><lpage>187</lpage><pub-id pub-id-type="doi">10.3897/zookeys.1068.73549</pub-id></mixed-citation></tp:treatment-meta><tp:nomenclature><tp:taxon-name>
              <object-id xmlns:xlink="http://www.w3.org/1999/xlink" content-type="arpha" xlink:type="simple">55F68601-CE19-5E44-9FC7-E3E0C6E27DCB</object-id>
              <tp:taxon-name-part taxon-name-part-type="genus" reg="Hedychridium">Hedychridium</tp:taxon-name-part>
              <tp:taxon-name-part taxon-name-part-type="species" reg="weii">weii</tp:taxon-name-part>
              <object-id xmlns:xlink="http://www.w3.org/1999/xlink" content-type="zoobank" xlink:type="simple">http://zoobank.org/EE06E07F-C9F6-47C5-A087-AB8C0947A322</object-id>
            </tp:taxon-name><tp:taxon-authority>Rosa, Proshchalykin &amp; Halada</tp:taxon-authority><tp:taxon-status xmlns:xlink="http://www.w3.org/1999/xlink" xlink:type="simple">sp. nov.</tp:taxon-status><xref ref-type="fig" rid="F16">Figure 16A–G</xref></tp:nomenclature><tp:treatment-sec sec-type="material" id="SECID0EK3AI"><title>Material examined.</title><p><bold><italic>Holotype</italic>:</bold> ♂, Mongolia: <italic>Dornogovi</italic>, 65 km SE of Chatan-Bulag, steppe, 1020 m alt., 2.VIII.2007, leg. MH (<named-content xmlns:xlink="http://www.w3.org/1999/xlink" content-type="dwc:institutional_code" xlink:type="simple">MSNM</named-content>).</p></tp:treatment-sec><tp:treatment-sec sec-type="diagnosis" id="SECID0E33AI"><title>Diagnosis.</title><p><italic><tp:taxon-name><tp:taxon-name-part taxon-name-part-type="genus" reg="Hedychridium">Hedychridium</tp:taxon-name-part><tp:taxon-name-part taxon-name-part-type="species" reg="weii">weii</tp:taxon-name-part></tp:taxon-name></italic> sp. nov. is characterised by elongate shape of the black spot on metatibia; dark colouration; flagellum uniformly black, mesonotal punctures sparse; shape of genital capsule.</p></tp:treatment-sec><tp:treatment-sec sec-type="description" id="SECID0EN4AI"><title>Description.</title><p><italic>Male</italic>. Body length 4.4 mm. <italic>Head.</italic> Face almost flat; scapal basin finely transversely microridged; face between scapal basin and eye with large punctures; longitudinal mid-line complete, extended from brow to clypeus; area in front of anterior ocellus and lateral to posterior ocelli with narrow, deep sulcus; brow with large sized punctures, widely separated by polished interspaces (1 <abbrev xmlns:xlink="http://www.w3.org/1999/xlink" xlink:title="puncture diameter" id="ABBRID0EX4AI" xlink:type="simple">PD</abbrev>) (Fig. <xref ref-type="fig" rid="F16">16B</xref>); ocellar triangle isosceles, with deep ocellar line; malar spaces impunctate; clypeus apically bordered by narrow, brown thickening; mandibles tridentate. Relative length of P:F1:F2:F3 = 1.0:1.5:1.0:0.8; <abbrev xmlns:xlink="http://www.w3.org/1999/xlink" xlink:title="the shortest distance between posterior ocellus and compound eye" id="ABBRID0E64AI" xlink:type="simple">OOL</abbrev> = 2.0 × <abbrev xmlns:xlink="http://www.w3.org/1999/xlink" xlink:title="anterior ocellus diameter" id="ABBRID0ED5AI" xlink:type="simple">MOD</abbrev>; <abbrev xmlns:xlink="http://www.w3.org/1999/xlink" xlink:title="the shortest distance between posterior ocelli" id="ABBRID0EH5AI" xlink:type="simple">POL</abbrev> = 1.9 × <abbrev xmlns:xlink="http://www.w3.org/1999/xlink" xlink:title="anterior ocellus diameter" id="ABBRID0EL5AI" xlink:type="simple">MOD</abbrev>; <abbrev xmlns:xlink="http://www.w3.org/1999/xlink" xlink:title="malar space, the shortest distance between base of mandible and lower margin of compound eye" id="ABBRID0EP5AI" xlink:type="simple">MS</abbrev> = 0.3 × <abbrev xmlns:xlink="http://www.w3.org/1999/xlink" xlink:title="anterior ocellus diameter" id="ABBRID0ET5AI" xlink:type="simple">MOD</abbrev>. <italic>Mesosoma.</italic> Pronotum with coarsely, irregular, uneven-sized punctures, somewhere transversally contiguous to confluent, with polished and corrugated interspaces; mesonotum with contrasting sculpture, with shallow, small and scattered punctures on the anterior half, with larger, denser and confluent punctures on posterior half; mesoscutellum medially with small, sparse punctures and wide polished interspaces (2-3 × <abbrev xmlns:xlink="http://www.w3.org/1999/xlink" xlink:title="puncture diameter" id="ABBRID0EZ5AI" xlink:type="simple">PD</abbrev>), laterally and postero-laterally with denser punctures; mesopleuron with dense and large punctures; posterior propodeal projections triangular, divergent; metatibia with elongate dark brown spot covering 4/5 of its length; metatarsomere 2 slightly shorter than metatarsomere 3; pro-, mesopleuron and femora with long whitish setae (1.0–1.5 × <abbrev xmlns:xlink="http://www.w3.org/1999/xlink" xlink:title="anterior ocellus diameter" id="ABBRID0E45AI" xlink:type="simple">MOD</abbrev>). <italic>Metasoma</italic>. T1–T3 with relatively dense, small punctures, anyway not as minute as in <italic><tp:taxon-name><tp:taxon-name-part taxon-name-part-type="genus" reg="Hedychridium">H.</tp:taxon-name-part><tp:taxon-name-part taxon-name-part-type="species" reg="erythrosoma">erythrosoma</tp:taxon-name-part></tp:taxon-name></italic> sp. nov.; punctures denser on T1 antero-dorsally; with larger punctures mixed to small punctures laterally; posterior margin of T1–T2 with impunctate, non-metallic black rim, as large as 1.0–1.5 × <abbrev xmlns:xlink="http://www.w3.org/1999/xlink" xlink:title="anterior ocellus diameter" id="ABBRID0EO6AI" xlink:type="simple">MOD</abbrev>; S2 without metallic spot, with sparse punctures; S2–S3 with long, whitish setae on posterior margin; apical margin of T3 bordered by thin hyaline rim; genital capsule as in Fig. <xref ref-type="fig" rid="F16">16C</xref>. <italic>Colouration.</italic> Fore body predominantly coppery, with greenish reflections and bluish propodeum; metasoma greenish, with bronze reflections and non-metallic posterior margin of T1–T2; T1 posteriorly and T2 antero-medially with a large black spot; scape shiny black; pedicel and flagellomeres dull black; tegulae non-metallic brown; femora and tibiae bronze to non-metallic dark brown on outer side, tibial joints largely yellowish; tarsi 1-3 yellowish, tarsi 4-5 brownish; wing membrane hyaline, somehow darkened medially; nervures light brown.</p><fig id="F16" position="float" orientation="portrait"><object-id xmlns:xlink="http://www.w3.org/1999/xlink" content-type="doi" xlink:type="simple">10.3897/zookeys.1068.73549.figure16</object-id><object-id xmlns:xlink="http://www.w3.org/1999/xlink" content-type="arpha" xlink:type="simple">B8E6EFB4-D49D-5594-ADC5-162D805D8FC9</object-id><label>Figure 16.</label><caption><p><italic><tp:taxon-name><tp:taxon-name-part taxon-name-part-type="genus" reg="Hedychridium">Hedychridium</tp:taxon-name-part><tp:taxon-name-part taxon-name-part-type="species" reg="weii">weii</tp:taxon-name-part></tp:taxon-name></italic> sp. nov., male, holotype <bold>A</bold> habitus, dorsal view <bold>B</bold> head, frontal view <bold>C</bold> genital capsule <bold>D</bold> habitus, lateral view <bold>E</bold> right antenna, lateral view <bold>F</bold> metasoma, postero-lateral view <bold>G</bold> metasoma, ventral view. Scale bars: 1 mm.</p></caption><graphic xmlns:xlink="http://www.w3.org/1999/xlink" xlink:href="zookeys-1068-149-g016.jpg" position="float" orientation="portrait" xlink:type="simple" id="oo_608683.jpg"><uri content-type="original_file" xlink:type="simple">https://binary.pensoft.net/fig/608683</uri></graphic></fig><p><italic>Female.</italic> Unknown.</p></tp:treatment-sec><tp:treatment-sec sec-type="etymology" id="SECID0ECBBI"><title>Etymology.</title><p>The specific epithet <italic><tp:taxon-name><tp:taxon-name-part taxon-name-part-type="genus" reg="Hedychridium"/><tp:taxon-name-part taxon-name-part-type="species" reg="weii">weii</tp:taxon-name-part></tp:taxon-name></italic> (masculine noun in genitive) is dedicated to Na-sen “Nelson” Wei (Guanghzou, China), for his contributions to the study of the <tp:taxon-name><tp:taxon-name-part taxon-name-part-type="family">Chrysididae</tp:taxon-name-part></tp:taxon-name> of Inner Mongolia and China and his kind support to the studies of the first author.</p></tp:treatment-sec><tp:treatment-sec sec-type="Comparative diagnosis" id="SECID0EXBBI"><title>Comparative diagnosis.</title><p>We describe <italic><tp:taxon-name><tp:taxon-name-part taxon-name-part-type="genus" reg="Hedychridium">Hedychridium</tp:taxon-name-part><tp:taxon-name-part taxon-name-part-type="species" reg="weii">weii</tp:taxon-name-part></tp:taxon-name></italic> sp. nov. in the <italic><tp:taxon-name><tp:taxon-name-part taxon-name-part-type="genus" reg="Hedychridium">H.</tp:taxon-name-part><tp:taxon-name-part taxon-name-part-type="species" reg="femoratum">femoratum</tp:taxon-name-part></tp:taxon-name></italic> species group. It is closely related to <italic><tp:taxon-name><tp:taxon-name-part taxon-name-part-type="genus" reg="Hedychridium">H.</tp:taxon-name-part><tp:taxon-name-part taxon-name-part-type="species" reg="femoratum">femoratum</tp:taxon-name-part></tp:taxon-name></italic> for its general habitus, yet it is separated by sparser mesonotal punctures, shape of genital capsule (Fig. <xref ref-type="fig" rid="F16">16C</xref>), elongate shape of the black spot on metatibia (Fig. <xref ref-type="fig" rid="F16">16F</xref>) and darker mesosoma colouration. It is separated from the other two newly- described species in this species group, <italic><tp:taxon-name><tp:taxon-name-part taxon-name-part-type="genus" reg="Hedychridium">H.</tp:taxon-name-part><tp:taxon-name-part taxon-name-part-type="species" reg="splendens">splendens</tp:taxon-name-part></tp:taxon-name></italic> sp. nov. and <italic><tp:taxon-name><tp:taxon-name-part taxon-name-part-type="genus" reg="Hedychridium">H.</tp:taxon-name-part><tp:taxon-name-part taxon-name-part-type="species" reg="jacobsi">jacobsi</tp:taxon-name-part></tp:taxon-name></italic> sp. nov., by flagellomeres black, different genital capsule and different shape of black spots on metatibia.</p></tp:treatment-sec><tp:treatment-sec sec-type="distribution" id="SECID0E3DBI"><title>Distribution.</title><p>Mongolia (Dornogovi).</p></tp:treatment-sec></tp:taxon-treatment>
