# Supplementary material for: Additions to the cuckoo wasps (Hymenoptera, Chrysididae) of Mongolia, with description of eleven new species
Source: Zookeys. 2021 Nov 8;1068:149–87. doi: 10.3897/zookeys.1068.73549 (PMC8592979; doi:10.3897/zookeys.1068.73549)
Supplement: XML Treatment for Holopyga lucida [file zookeys.1068.73549-treatment18.xml]

<!DOCTYPE tp:taxon-treatment
  PUBLIC "-//TaxonX//DTD Taxonomic Treatment Publishing DTD v0 20100105//EN" "tax-treatment-NSO.dtd">
<tp:taxon-treatment xmlns:tp="http://www.plazi.org/taxpub"><tp:treatment-meta><kwd-group><label>Taxon classification</label><kwd>
                <named-content content-type="kingdom">Animalia</named-content>
              </kwd><kwd>
                <named-content content-type="order">Hymenoptera</named-content>
              </kwd><kwd>
                <named-content content-type="family">Chrysididae</named-content>
              </kwd></kwd-group><mixed-citation publication-type="journal"><person-group><name><surname>Rosa</surname><given-names>Paolo</given-names></name><name><surname>Proshchalykin</surname><given-names>Maxim Yu.</given-names></name><name><surname>Halada</surname><given-names>Marek</given-names></name></person-group><article-title>Additions to the cuckoo wasps (<tp:taxon-name><tp:taxon-name-part taxon-name-part-type="order">Hymenoptera</tp:taxon-name-part></tp:taxon-name>, <tp:taxon-name><tp:taxon-name-part taxon-name-part-type="family">Chrysididae</tp:taxon-name-part></tp:taxon-name>) of Mongolia, with description of eleven new species</article-title><source>Zookeys</source><day>08</day><month>11</month><year>2021</year><volume>1068</volume><fpage>149</fpage><lpage>187</lpage><pub-id pub-id-type="doi">10.3897/zookeys.1068.73549</pub-id></mixed-citation></tp:treatment-meta><tp:nomenclature><tp:taxon-name>
              <object-id xmlns:xlink="http://www.w3.org/1999/xlink" content-type="arpha" xlink:type="simple">5F5FECC3-856F-5971-849A-116243B3DC56</object-id>
              <tp:taxon-name-part taxon-name-part-type="genus" reg="Holopyga">Holopyga</tp:taxon-name-part>
              <tp:taxon-name-part taxon-name-part-type="species" reg="lucida">lucida</tp:taxon-name-part>
            </tp:taxon-name><tp:taxon-authority>(Lepeletier, 1806)</tp:taxon-authority><tp:nomenclature-citation-list><tp:nomenclature-citation><tp:taxon-name>
                  <tp:taxon-name-part taxon-name-part-type="genus" reg="Hedychrum">Hedychrum</tp:taxon-name-part>
                  <tp:taxon-name-part taxon-name-part-type="species" reg="lucidum">lucidum</tp:taxon-name-part>
                </tp:taxon-name><comment>Lepeletier, 1806: 122. Syntypes; France (Paris, Turin ?).</comment></tp:nomenclature-citation></tp:nomenclature-citation-list></tp:nomenclature><tp:treatment-sec sec-type="material" id="SECID0EL2BI"><title>Material examined.</title><p>Mongolia: <italic>Tuv</italic>, 1 ♀, 50 km N of Ulaanbataar, river E of Mandal, 1180 m alt., 8–13.VII.2007, leg. MK (PRC).</p></tp:treatment-sec><tp:treatment-sec sec-type="distribution" id="SECID0ET2BI"><title>Distribution.</title><p>*Mongolia (Tuv). <italic><tp:taxon-name><tp:taxon-name-part taxon-name-part-type="genus" reg="Holopyga">Holopyga</tp:taxon-name-part><tp:taxon-name-part taxon-name-part-type="species" reg="lucida">lucida</tp:taxon-name-part></tp:taxon-name></italic> is distributed from Europe to Eastern Siberia (<xref ref-type="bibr" rid="B27">Rosa et al. 2019</xref>).</p></tp:treatment-sec><tp:treatment-sec sec-type="remarks" id="SECID0EI3BI"><title>Remarks.</title><p>The Mongolian specimen has narrower scapal basin, more arcuate beneath brow compared with European specimens; however, the ratio between head width and inter-ocular distance is almost equal. Moreover, the punctation of the Mongolian specimen is without wide, polished interspaces, whereas European specimens have mesonotal punctures sparser, with shining intervals. We did not observe additional differences and, therefore, we identify this specimen as <italic><tp:taxon-name><tp:taxon-name-part taxon-name-part-type="genus" reg="Holopyga">H.</tp:taxon-name-part><tp:taxon-name-part taxon-name-part-type="species" reg="lucida">lucida</tp:taxon-name-part></tp:taxon-name></italic>, waiting for the examination of more material.</p></tp:treatment-sec><ref-list><ref id="B27"><mixed-citation xmlns:xlink="http://www.w3.org/1999/xlink" xlink:type="simple"><person-group><name name-style="western"><surname>Rosa</surname><given-names>P</given-names></name><name name-style="western"><surname>Lelej</surname><given-names>AS</given-names></name><name name-style="western"><surname>Belokobylskij</surname><given-names>SA</given-names></name><name name-style="western"><surname>Vinokurov</surname><given-names>NB</given-names></name><name name-style="western"><surname>Zaytseva</surname><given-names>LA</given-names></name></person-group> (<year>2019</year>) Illustrated and annotated check-list of the Russian cuckoo wasps (<tp:taxon-name><tp:taxon-name-part taxon-name-part-type="order">Hymenoptera</tp:taxon-name-part></tp:taxon-name>, <tp:taxon-name><tp:taxon-name-part taxon-name-part-type="family">Chrysididae</tp:taxon-name-part></tp:taxon-name>). Entomofauna, Supplement 23: 360 pp.</mixed-citation></ref></ref-list></tp:taxon-treatment>
