# Supplementary material for: Additions to the cuckoo wasps (Hymenoptera, Chrysididae) of Mongolia, with description of eleven new species
Source: Zookeys. 2021 Nov 8;1068:149–87. doi: 10.3897/zookeys.1068.73549 (PMC8592979; doi:10.3897/zookeys.1068.73549)
Supplement: XML Treatment for Holopyga tyrneri [file zookeys.1068.73549-treatment20.xml]

<!DOCTYPE tp:taxon-treatment
  PUBLIC "-//TaxonX//DTD Taxonomic Treatment Publishing DTD v0 20100105//EN" "tax-treatment-NSO.dtd">
<tp:taxon-treatment xmlns:tp="http://www.plazi.org/taxpub"><tp:treatment-meta><kwd-group><label>Taxon classification</label><kwd>
                <named-content content-type="kingdom">Animalia</named-content>
              </kwd><kwd>
                <named-content content-type="order">Hymenoptera</named-content>
              </kwd><kwd>
                <named-content content-type="family">Chrysididae</named-content>
              </kwd></kwd-group><mixed-citation publication-type="journal"><person-group><name><surname>Rosa</surname><given-names>Paolo</given-names></name><name><surname>Proshchalykin</surname><given-names>Maxim Yu.</given-names></name><name><surname>Halada</surname><given-names>Marek</given-names></name></person-group><article-title>Additions to the cuckoo wasps (<tp:taxon-name><tp:taxon-name-part taxon-name-part-type="order">Hymenoptera</tp:taxon-name-part></tp:taxon-name>, <tp:taxon-name><tp:taxon-name-part taxon-name-part-type="family">Chrysididae</tp:taxon-name-part></tp:taxon-name>) of Mongolia, with description of eleven new species</article-title><source>Zookeys</source><day>08</day><month>11</month><year>2021</year><volume>1068</volume><fpage>149</fpage><lpage>187</lpage><pub-id pub-id-type="doi">10.3897/zookeys.1068.73549</pub-id></mixed-citation></tp:treatment-meta><tp:nomenclature><tp:taxon-name>
              <object-id xmlns:xlink="http://www.w3.org/1999/xlink" content-type="arpha" xlink:type="simple">0A304344-6105-5F60-875F-FA4D2A55E7F1</object-id>
              <tp:taxon-name-part taxon-name-part-type="genus" reg="Holopyga">Holopyga</tp:taxon-name-part>
              <tp:taxon-name-part taxon-name-part-type="species" reg="tyrneri">tyrneri</tp:taxon-name-part>
              <object-id xmlns:xlink="http://www.w3.org/1999/xlink" content-type="zoobank" xlink:type="simple">http://zoobank.org/1273F58D-CE9D-4374-8608-7FC5B6B0A7A6</object-id>
            </tp:taxon-name><tp:taxon-authority>Rosa, Proshchalykin &amp; Halada</tp:taxon-authority><tp:taxon-status xmlns:xlink="http://www.w3.org/1999/xlink" xlink:type="simple">sp. nov.</tp:taxon-status><xref ref-type="fig" rid="F17">Figures 17A–H</xref><xref ref-type="fig" rid="F18">, 18A–C, E, F</xref></tp:nomenclature><tp:treatment-sec sec-type="material" id="SECID0ERDCI"><title>Material examined.</title><p><bold><italic>Holotype</italic>:</bold> ♂, Mongolia, <italic>Zavkhan</italic>, 40 km SW of Uliastay, dunes, 18.VII.2005, leg. JH (<named-content xmlns:xlink="http://www.w3.org/1999/xlink" content-type="dwc:institutional_code" xlink:type="simple">MSNM</named-content>). <bold><italic>Paratypes</italic></bold>: 4 ♀♀, 2 ♂♂, <italic>Zavkhan</italic>, 40 km SW of Uliastay, dunes, 18.VII.2005, leg. JH (<abbrev xmlns:xlink="http://www.w3.org/1999/xlink" xlink:title="private collection of M. Halada" id="ABBRID0EIECI" xlink:type="simple">MHC</abbrev>); 1 ♀, 1 ♂, same date and locality of holotype (<abbrev xmlns:xlink="http://www.w3.org/1999/xlink" xlink:title="private collection of M. Halada" id="ABBRID0EMECI" xlink:type="simple">MHC</abbrev>); 4 ♀♀, <italic>Arkhangai</italic>, 25 km NE of Tsetserleg, <named-content xmlns:xlink="http://www.w3.org/1999/xlink" content-type="dwc:verbatimCoordinates" xlink:type="simple"><named-content content-type="geo-json" specific-use="{&#34;type&#34;:&#34;Point&#34;,&#34;coordinates&#34;:[101.750000,47.633333]}" id="NCID0EVECI" xlink:type="simple">47°38'N; 101°45'E</named-content></named-content>, 23.VII.2004, leg. JH (<abbrev xmlns:xlink="http://www.w3.org/1999/xlink" xlink:title="private collection of M. Halada" id="ABBRID0E1ECI" xlink:type="simple">MHC</abbrev>); 1 ♀, <italic>Bulgan</italic>, 137 km NE of Aravaykheer, <named-content xmlns:xlink="http://www.w3.org/1999/xlink" content-type="dwc:verbatimCoordinates" xlink:type="simple"><named-content content-type="geo-json" specific-use="{&#34;type&#34;:&#34;Point&#34;,&#34;coordinates&#34;:[103.675000,47.333333]}" id="NCID0EDFCI" xlink:type="simple">47°20'N; 103°40.5'E</named-content></named-content>, 1250 m alt., 26.VII.2004, leg. JH (PRC); 2 ♀♀, <italic>Dornod</italic>, 50 km SW of Choibalsan, 960 m alt., 25.VII.2007, leg. JH (<abbrev xmlns:xlink="http://www.w3.org/1999/xlink" xlink:title="private collection of M. Halada" id="ABBRID0EKFCI" xlink:type="simple">MHC</abbrev>); 1 ♀, 100 km W of Choibalsan, 820 m alt., 23.VII.2007, leg. MH (<abbrev xmlns:xlink="http://www.w3.org/1999/xlink" xlink:title="private collection of M. Halada" id="ABBRID0EOFCI" xlink:type="simple">MHC</abbrev>); 1 ♂, 2 km SE Khuvsgol, 5.VIII. 2007, leg. PT (<abbrev xmlns:xlink="http://www.w3.org/1999/xlink" xlink:title="private collection of P. Tyrner" id="ABBRID0ESFCI" xlink:type="simple">PTC</abbrev>); 1 ♂, <italic>Sukhbaatar</italic>, 200 km SSE of Baruun-Urt, Moltsoy Els, 1250 m alt., 27.VII.2007, leg. MH (<abbrev xmlns:xlink="http://www.w3.org/1999/xlink" xlink:title="private collection of M. Halada" id="ABBRID0EYFCI" xlink:type="simple">MHC</abbrev>); 3 ♀♀, 100 km SSW of Baruun-Urt, 1100 m alt., 30.VII.2007, leg. MH (<abbrev xmlns:xlink="http://www.w3.org/1999/xlink" xlink:title="private collection of M. Halada" id="ABBRID0E3FCI" xlink:type="simple">MHC</abbrev>).</p></tp:treatment-sec><tp:treatment-sec sec-type="diagnosis" id="SECID0EAGCI"><title>Diagnosis.</title><p><italic><tp:taxon-name><tp:taxon-name-part taxon-name-part-type="genus" reg="Holopyga">Holopyga</tp:taxon-name-part><tp:taxon-name-part taxon-name-part-type="species" reg="tyrneri">tyrneri</tp:taxon-name-part></tp:taxon-name></italic> sp. nov. is characterised by metasoma with noticeably scattered punctures, with shallow punctures on terga and relatively dense punctures on S2; head and mesosoma deep blue, with pronotum and mesoscutum flame red; metasoma red flame to golden-red.</p></tp:treatment-sec><tp:treatment-sec sec-type="description" id="SECID0ERGCI"><title>Description.</title><p><italic>Male</italic>. Body length 6.0–6.9 mm (holotype 6.9 mm). <italic>Head.</italic> Brow and vertex with irregularly-sized punctures, with narrow, polished interspaces; punctures on face between scapal basin and eye larger; face shallowly hollowed; scapal basin transversally microridged, polished below brow, glabrous; genae with coarsely, irregular and confluent punctures; mandibles bidentate; ocellar triangle isosceles, with deep ocellar line connecting posterior ocelli. Relative length of P:F1:F2:F3 = 1.0:2.0:1.2:1.2; <abbrev xmlns:xlink="http://www.w3.org/1999/xlink" xlink:title="the shortest distance between posterior ocellus and compound eye" id="ABBRID0E2GCI" xlink:type="simple">OOL</abbrev> = 2.2 × <abbrev xmlns:xlink="http://www.w3.org/1999/xlink" xlink:title="anterior ocellus diameter" id="ABBRID0E6GCI" xlink:type="simple">MOD</abbrev>; <abbrev xmlns:xlink="http://www.w3.org/1999/xlink" xlink:title="the shortest distance between posterior ocelli" id="ABBRID0EDHCI" xlink:type="simple">POL</abbrev> = 2.3 × <abbrev xmlns:xlink="http://www.w3.org/1999/xlink" xlink:title="anterior ocellus diameter" id="ABBRID0EHHCI" xlink:type="simple">MOD</abbrev>; <abbrev xmlns:xlink="http://www.w3.org/1999/xlink" xlink:title="malar space, the shortest distance between base of mandible and lower margin of compound eye" id="ABBRID0ELHCI" xlink:type="simple">MS</abbrev> = 0.5 × <abbrev xmlns:xlink="http://www.w3.org/1999/xlink" xlink:title="anterior ocellus diameter" id="ABBRID0EPHCI" xlink:type="simple">MOD</abbrev>. <italic>Mesosoma</italic>. Pronotum with deep, irregularly-sized punctures mixed with small dots on interspaces; posterior margin with small dots only; mesoscutum with shallow, large punctures (0.5 × up to 1.0 × <abbrev xmlns:xlink="http://www.w3.org/1999/xlink" xlink:title="anterior ocellus diameter" id="ABBRID0EVHCI" xlink:type="simple">MOD</abbrev> on basal half), with scattered dots anteriorly on narrow interspaces; punctures dense and subcontiguous basally; mesoscutellum with larger (1.0 × <abbrev xmlns:xlink="http://www.w3.org/1999/xlink" xlink:title="anterior ocellus diameter" id="ABBRID0EZHCI" xlink:type="simple">MOD</abbrev>), irregular and dense punctures with narrow, polished interspaces; notauli and parapsidal lines deep, as fine lines; with large antero- and postero-median area polished and with shallow small dots; mesopleuron with dense, large punctures, irregularly confluent along posterior margin; metascutellum with dense large punctures, as large as those on mesoscutellum, with narrower interspaces; propodeal posterior projections small, subparallel, pointing slightly outwards. Legs and wings unmodified compared with similar species. <italic>Metasoma.</italic> Metasomal terga with even and minute punctures, equally spaced dorsally, 2-3 <abbrev xmlns:xlink="http://www.w3.org/1999/xlink" xlink:title="puncture diameter" id="ABBRID0E6HCI" xlink:type="simple">PD</abbrev> apart (Fig. <xref ref-type="fig" rid="F17">17E</xref>); with some denser, larger punctures on T1 antero-laterally; apical margin of T3 with narrow brownish rim; S2–S3 with dense punctures (Fig. <xref ref-type="fig" rid="F17">17F</xref>). <italic>Colouration.</italic> Head and mesosoma deep blue, with pronotum and mesoscutum flame red; metasoma red flame to golden-red; scape green, pedicel and flagellum black; clypeus non-metallic brown; legs metallic green to blue with brownish tarsi; metasomal sterna black without metallic reflections; forewing hyaline, slightly darkened medially.</p><fig id="F17" position="float" orientation="portrait"><object-id xmlns:xlink="http://www.w3.org/1999/xlink" content-type="doi" xlink:type="simple">10.3897/zookeys.1068.73549.figure17</object-id><object-id xmlns:xlink="http://www.w3.org/1999/xlink" content-type="arpha" xlink:type="simple">059356F6-414F-59B6-9F07-AE2EFE540AF6</object-id><label>Figure 17.</label><caption><p><italic><tp:taxon-name><tp:taxon-name-part taxon-name-part-type="genus" reg="Holopyga">Holopyga</tp:taxon-name-part><tp:taxon-name-part taxon-name-part-type="species" reg="tyrneri">tyrneri</tp:taxon-name-part></tp:taxon-name></italic> sp. nov., male, holotype <bold>A</bold> habitus, dorsal view <bold>B</bold> genital capsule, dorsal view <bold>C</bold> genital capsule, ventral view <bold>D</bold> habitus, lateral view <bold>E</bold> head, frontal view <bold>F</bold> head, dorsal view <bold>G</bold> metasoma, postero-lateral view <bold>H</bold> metasoma, ventral view. Scale bars: 1 mm.</p></caption><graphic xmlns:xlink="http://www.w3.org/1999/xlink" xlink:href="zookeys-1068-149-g017.jpg" position="float" orientation="portrait" xlink:type="simple" id="oo_608684.jpg"><uri content-type="original_file" xlink:type="simple">https://binary.pensoft.net/fig/608684</uri></graphic></fig><p><italic>Female.</italic> Body length 6.0–7.0 mm. Similar to male in habitus and colour pattern and with dimorphic T3, acutely arcuate (Fig. <xref ref-type="fig" rid="F18">18E</xref>). Flagellum I distinctly longer l/w = 3.5 (l/w 2.5 in male); posterior propodeal projections more divergent and acute; metasoma with more scattered, minute punctures.</p><fig id="F18" position="float" orientation="portrait"><object-id xmlns:xlink="http://www.w3.org/1999/xlink" content-type="doi" xlink:type="simple">10.3897/zookeys.1068.73549.figure18</object-id><object-id xmlns:xlink="http://www.w3.org/1999/xlink" content-type="arpha" xlink:type="simple">0E69DC40-08F0-5EA4-8B33-CFAAD16EB9D6</object-id><label>Figure 18.</label><caption><p><italic><tp:taxon-name><tp:taxon-name-part taxon-name-part-type="genus" reg="Holopyga">Holopyga</tp:taxon-name-part><tp:taxon-name-part taxon-name-part-type="species" reg="tyrneri">tyrneri</tp:taxon-name-part></tp:taxon-name></italic> sp. nov., female, paratype (<bold>A–C, E, F</bold>) and <italic><tp:taxon-name><tp:taxon-name-part taxon-name-part-type="genus" reg="Holopyga">H.</tp:taxon-name-part><tp:taxon-name-part taxon-name-part-type="species" reg="similis">similis</tp:taxon-name-part></tp:taxon-name></italic> Mocsáry, female from (from Italy) (<bold>D</bold>) <bold>A</bold> habitus, dorsal view <bold>B</bold> head, frontal view <bold>C</bold> habitus, lateral view <bold>D</bold> metasoma, postero-lateral view <bold>E</bold> metasoma, postero-lateral view <bold>F</bold> metasoma, ventral view. Scale bars: 1 mm.</p></caption><graphic xmlns:xlink="http://www.w3.org/1999/xlink" xlink:href="zookeys-1068-149-g018.jpg" position="float" orientation="portrait" xlink:type="simple" id="oo_608685.jpg"><uri content-type="original_file" xlink:type="simple">https://binary.pensoft.net/fig/608685</uri></graphic></fig></tp:treatment-sec><tp:treatment-sec sec-type="etymology" id="SECID0EQLCI"><title>Etymology.</title><p>The specific epithet <italic><tp:taxon-name><tp:taxon-name-part taxon-name-part-type="genus" reg="Holopyga"/><tp:taxon-name-part taxon-name-part-type="species" reg="tyrneri">tyrneri</tp:taxon-name-part></tp:taxon-name></italic> (masculine noun in genitive) is dedicated to Pavel Tyrner (Litvínov, Czech Republic), who collected and provided data from Mongolia and for his precious contribution to the knowledge of the European <tp:taxon-name><tp:taxon-name-part taxon-name-part-type="family">Chrysididae</tp:taxon-name-part></tp:taxon-name>.</p></tp:treatment-sec><tp:treatment-sec sec-type="Comparative diagnosis" id="SECID0EFMCI"><title>Comparative diagnosis.</title><p><italic><tp:taxon-name><tp:taxon-name-part taxon-name-part-type="genus" reg="Holopyga">Holopyga</tp:taxon-name-part><tp:taxon-name-part taxon-name-part-type="species" reg="tyrneri">tyrneri</tp:taxon-name-part></tp:taxon-name></italic> sp. nov. is closely related to <italic><tp:taxon-name><tp:taxon-name-part taxon-name-part-type="genus" reg="Holopyga">Holopyga</tp:taxon-name-part><tp:taxon-name-part taxon-name-part-type="species" reg="similis">similis</tp:taxon-name-part></tp:taxon-name></italic> Mocsáry, 1889 [= <italic><tp:taxon-name><tp:taxon-name-part taxon-name-part-type="genus" reg="Holopyga">H.</tp:taxon-name-part><tp:taxon-name-part taxon-name-part-type="species" reg="chrysonota">chrysonota</tp:taxon-name-part></tp:taxon-name></italic> sensu <xref ref-type="bibr" rid="B19">Linsenmaier (1959)</xref>] for habitus and same colour pattern in both sexes. It can be immediately separated by metasoma with noticeably scattered and shallow punctures (Fig. <xref ref-type="fig" rid="F18">18E</xref>) compared with <italic><tp:taxon-name><tp:taxon-name-part taxon-name-part-type="genus" reg="Holopyga">H.</tp:taxon-name-part><tp:taxon-name-part taxon-name-part-type="species" reg="similis">similis</tp:taxon-name-part></tp:taxon-name></italic> (Fig. <xref ref-type="fig" rid="F18">18D</xref>) and by different genital capsule. The female also resembles <italic><tp:taxon-name><tp:taxon-name-part taxon-name-part-type="genus" reg="Holopyga">Holopyga</tp:taxon-name-part><tp:taxon-name-part taxon-name-part-type="species" reg="chrysonota">chrysonota</tp:taxon-name-part></tp:taxon-name></italic> (Förster, 1853) [= <italic><tp:taxon-name><tp:taxon-name-part taxon-name-part-type="genus" reg="Hedychridium">H.</tp:taxon-name-part><tp:taxon-name-part taxon-name-part-type="species" reg="ignicollis">ignicollis</tp:taxon-name-part></tp:taxon-name></italic> sensu <xref ref-type="bibr" rid="B19">Linsenmaier (1959)</xref>] by colour pattern; however, it can be separated by metasoma with scattered, shallow punctures and by denser punctures on S2 (vs. scattered with only few dots in <italic><tp:taxon-name><tp:taxon-name-part taxon-name-part-type="genus" reg="Holopyga">H.</tp:taxon-name-part><tp:taxon-name-part taxon-name-part-type="species" reg="chrysonota">chrysonota</tp:taxon-name-part></tp:taxon-name></italic>). The male of <italic><tp:taxon-name><tp:taxon-name-part taxon-name-part-type="genus" reg="Holopyga">Holopyga</tp:taxon-name-part><tp:taxon-name-part taxon-name-part-type="species" reg="chrysonota">chrysonota</tp:taxon-name-part></tp:taxon-name></italic> is differently coloured, with mesosoma green, pronotum and mesoscutum usually lighter.</p></tp:treatment-sec><tp:treatment-sec sec-type="distribution" id="SECID0ETPCI"><title>Distribution.</title><p>Mongolia (Arkhangai, Bulgan, Dornod, Sukhbaatar, Zavkhan).</p><p>
              <bold>Genus <italic><tp:taxon-name><tp:taxon-name-part taxon-name-part-type="genus" reg="Philoctetes">Philoctetes</tp:taxon-name-part></tp:taxon-name></italic> Abeille de Perrin, 1879</bold>
            </p><p><italic><tp:taxon-name><tp:taxon-name-part taxon-name-part-type="genus" reg="Philoctetes">Philoctetes</tp:taxon-name-part></tp:taxon-name></italic> Abeille de Perrin, 1879: 27. Type species: <italic><tp:taxon-name><tp:taxon-name-part taxon-name-part-type="genus" reg="Holopyga">Holopyga</tp:taxon-name-part><tp:taxon-name-part taxon-name-part-type="species" reg="cicatrix">cicatrix</tp:taxon-name-part></tp:taxon-name></italic> Abeille de Perrin, 1879 [= <italic><tp:taxon-name><tp:taxon-name-part taxon-name-part-type="genus" reg="Philoctetes">Philoctetes</tp:taxon-name-part><tp:taxon-name-part taxon-name-part-type="species" reg="micans">micans</tp:taxon-name-part></tp:taxon-name></italic> (Klug, 1835)], by subsequent designation of <xref ref-type="bibr" rid="B3">Ashmead 1902</xref>: 228.</p></tp:treatment-sec><ref-list><ref id="B19"><mixed-citation xmlns:xlink="http://www.w3.org/1999/xlink" xlink:type="simple"><person-group><name name-style="western"><surname>Linsenmaier</surname><given-names>W</given-names></name></person-group> (<year>1959</year>) Revision der Familie <tp:taxon-name><tp:taxon-name-part taxon-name-part-type="family">Chrysididae</tp:taxon-name-part></tp:taxon-name> (<tp:taxon-name><tp:taxon-name-part taxon-name-part-type="order">Hymenoptera</tp:taxon-name-part></tp:taxon-name>) mit besonderer Berücksichtigung der europäischen Spezies. Mitteilungen der Schweizerischen Entomologischen Gesellschaft 32(1): 232 pp.</mixed-citation></ref><ref id="B3"><mixed-citation xmlns:xlink="http://www.w3.org/1999/xlink" xlink:type="simple"><person-group><name name-style="western"><surname>Ashmead</surname><given-names>WH</given-names></name></person-group> (<year>1902</year>) <article-title>Classification of the fossorial, predaceous and parasitic wasps, or the superfamily <tp:taxon-name><tp:taxon-name-part taxon-name-part-type="superfamily">Vespoidea</tp:taxon-name-part></tp:taxon-name>.</article-title><source>The Canadian Entomologist</source><volume>34</volume>: <fpage>219</fpage>–<lpage>231</lpage>. <ext-link xlink:type="simple" ext-link-type="doi" xlink:href="10.4039/Ent34219-9">https://doi.org/10.4039/Ent34219-9</ext-link></mixed-citation></ref></ref-list></tp:taxon-treatment>
