# Supplementary material for: Additions to the cuckoo wasps (Hymenoptera, Chrysididae) of Mongolia, with description of eleven new species
Source: Zookeys. 2021 Nov 8;1068:149–87. doi: 10.3897/zookeys.1068.73549 (PMC8592979; doi:10.3897/zookeys.1068.73549)
Supplement: XML Treatment for Philoctetes boreki [file zookeys.1068.73549-treatment21.xml]

<!DOCTYPE tp:taxon-treatment
  PUBLIC "-//TaxonX//DTD Taxonomic Treatment Publishing DTD v0 20100105//EN" "tax-treatment-NSO.dtd">
<tp:taxon-treatment xmlns:tp="http://www.plazi.org/taxpub"><tp:treatment-meta><kwd-group><label>Taxon classification</label><kwd>
                <named-content content-type="kingdom">Animalia</named-content>
              </kwd><kwd>
                <named-content content-type="order">Hymenoptera</named-content>
              </kwd><kwd>
                <named-content content-type="family">Chrysididae</named-content>
              </kwd></kwd-group><mixed-citation publication-type="journal"><person-group><name><surname>Rosa</surname><given-names>Paolo</given-names></name><name><surname>Proshchalykin</surname><given-names>Maxim Yu.</given-names></name><name><surname>Halada</surname><given-names>Marek</given-names></name></person-group><article-title>Additions to the cuckoo wasps (<tp:taxon-name><tp:taxon-name-part taxon-name-part-type="order">Hymenoptera</tp:taxon-name-part></tp:taxon-name>, <tp:taxon-name><tp:taxon-name-part taxon-name-part-type="family">Chrysididae</tp:taxon-name-part></tp:taxon-name>) of Mongolia, with description of eleven new species</article-title><source>Zookeys</source><day>08</day><month>11</month><year>2021</year><volume>1068</volume><fpage>149</fpage><lpage>187</lpage><pub-id pub-id-type="doi">10.3897/zookeys.1068.73549</pub-id></mixed-citation></tp:treatment-meta><tp:nomenclature><tp:taxon-name>
              <object-id xmlns:xlink="http://www.w3.org/1999/xlink" content-type="arpha" xlink:type="simple">72BFA052-B1DB-532E-9A54-6BC0E13405A4</object-id>
              <tp:taxon-name-part taxon-name-part-type="genus" reg="Philoctetes">Philoctetes</tp:taxon-name-part>
              <tp:taxon-name-part taxon-name-part-type="species" reg="boreki">boreki</tp:taxon-name-part>
              <object-id xmlns:xlink="http://www.w3.org/1999/xlink" content-type="zoobank" xlink:type="simple">http://zoobank.org/24E38692-5029-46D1-8996-3D1488D682AA</object-id>
            </tp:taxon-name><tp:taxon-authority>Rosa, Proshchalykin &amp; Halada</tp:taxon-authority><tp:taxon-status xmlns:xlink="http://www.w3.org/1999/xlink" xlink:type="simple">sp. nov.</tp:taxon-status><xref ref-type="fig" rid="F19">Figure 19A–G</xref></tp:nomenclature><tp:treatment-sec sec-type="material" id="SECID0EUSCI"><title>Material examined.</title><p><bold><italic>Holotype</italic>:</bold> ♂, Mongolia, <italic>Tuv</italic>, Khangaun Mts, 5 km N of Khunt, 20.VII.2005, leg. JH (<named-content xmlns:xlink="http://www.w3.org/1999/xlink" content-type="dwc:institutional_code" xlink:type="simple">MSNM</named-content>).</p></tp:treatment-sec><tp:treatment-sec sec-type="diagnosis" id="SECID0EGTCI"><title>Diagnosis.</title><p><italic><tp:taxon-name><tp:taxon-name-part taxon-name-part-type="genus" reg="Philoctetes">Philoctetes</tp:taxon-name-part><tp:taxon-name-part taxon-name-part-type="species" reg="boreki">boreki</tp:taxon-name-part></tp:taxon-name></italic> sp. nov. is characterised by greenish-blue body colour and metanotal projection, more or less projecting over propodeum; flattened body; shallow punctuation and long, blackish erect setae.</p></tp:treatment-sec><tp:treatment-sec sec-type="description" id="SECID0EXTCI"><title>Description.</title><p><italic>Male</italic>. Body length 4.8 mm. <italic>Head.</italic> Brow, vertex, face between eye and scapal basin with dense, large-sized punctures (0.5–0.7 <abbrev xmlns:xlink="http://www.w3.org/1999/xlink" xlink:title="anterior ocellus diameter" id="ABBRID0EBUCI" xlink:type="simple">MOD</abbrev>) (Fig. <xref ref-type="fig" rid="F19">19A</xref>); with two impunctate areas laterad posterior ocelli; scapal basin asetose, deep and hemicircular (Fig. <xref ref-type="fig" rid="F19">19G</xref>), with irregular wrinkles following the scapal basin contour; gena with small punctures; genal carina sharp, not bisecting <abbrev xmlns:xlink="http://www.w3.org/1999/xlink" xlink:title="malar space, the shortest distance between base of mandible and lower margin of compound eye" id="ABBRID0ENUCI" xlink:type="simple">MS</abbrev>; ocellar triangle isosceles, postocellar line indistinct; anterior margin of clypeus straight, thickened, non-metallic brown. Relative length of P:F1:F2:F3 = 1.0:1.5:1.1:1.0; <abbrev xmlns:xlink="http://www.w3.org/1999/xlink" xlink:title="the shortest distance between posterior ocellus and compound eye" id="ABBRID0ERUCI" xlink:type="simple">OOL</abbrev> = 3.3 × <abbrev xmlns:xlink="http://www.w3.org/1999/xlink" xlink:title="anterior ocellus diameter" id="ABBRID0EVUCI" xlink:type="simple">MOD</abbrev>; <abbrev xmlns:xlink="http://www.w3.org/1999/xlink" xlink:title="the shortest distance between posterior ocelli" id="ABBRID0EZUCI" xlink:type="simple">POL</abbrev> = 2.7 × <abbrev xmlns:xlink="http://www.w3.org/1999/xlink" xlink:title="anterior ocellus diameter" id="ABBRID0E4UCI" xlink:type="simple">MOD</abbrev>; <abbrev xmlns:xlink="http://www.w3.org/1999/xlink" xlink:title="malar space, the shortest distance between base of mandible and lower margin of compound eye" id="ABBRID0EBVCI" xlink:type="simple">MS</abbrev> = 0.6 × <abbrev xmlns:xlink="http://www.w3.org/1999/xlink" xlink:title="anterior ocellus diameter" id="ABBRID0EFVCI" xlink:type="simple">MOD</abbrev>; genae, brow and temples with elongate, thick setae (1.5–2.0 × <abbrev xmlns:xlink="http://www.w3.org/1999/xlink" xlink:title="anterior ocellus diameter" id="ABBRID0EJVCI" xlink:type="simple">MOD</abbrev>). <italic>Mesosoma.</italic> Pronotum with sparse, shallow and small punctures, smaller than punctures on head; interspaces polished and wide (up to 3 <abbrev xmlns:xlink="http://www.w3.org/1999/xlink" xlink:title="puncture diameter" id="ABBRID0EPVCI" xlink:type="simple">PD</abbrev>); mesoscutum with small, shallow punctures mostly clumped along notauli and parapsidal lines (Fig. <xref ref-type="fig" rid="F19">19A</xref>); punctures at base of mesoscutum larger; notauli line deep and narrow; parapsidal line deep and complete; mesoscutellum with dense, large punctures (up to 1 × <abbrev xmlns:xlink="http://www.w3.org/1999/xlink" xlink:title="anterior ocellus diameter" id="ABBRID0EXVCI" xlink:type="simple">MOD</abbrev>), antero-medially with polished area; metascutellum longer than mesoscutellum, mucronate, with elongate and triangular lamella apically rounded; mesopleuron with irregular-sized punctures; posterior propodeal projections short and blunt; mesosoma, including femora, with black, elongate and thick setae. <italic>Metasoma</italic>. T1 antero-medially polished, with scattered dots on posterior margin, laterally with double punctation with larger, deep punctures mixed with small, sparse dots; T2 with small, even and uniformly scattered punctures dorsally; with double punctation laterally, as on T1; T3 with irregular deep and larger punctures and few scattered dots; lateral edge of T3 slightly sinuous medially; apical margin of T3 bordered by non-metallic brown rim; apical notch deep, triangular (Fig. <xref ref-type="fig" rid="F19">19E</xref>); T3 with long (2.0 <abbrev xmlns:xlink="http://www.w3.org/1999/xlink" xlink:title="anterior ocellus diameter" id="ABBRID0EBWCI" xlink:type="simple">MOD</abbrev>), black and thick setae. <italic>Colouration.</italic> Body deep blue with light blue to green areas on face, metascutellum, mesopleuron and mesosoma laterally; scape green, pedicel and flagellum black; tegulae dark brown; forewing slightly hyaline; meso- and metafemur unusually dark brown; T3 covered with long, erect, thick setae.</p><fig id="F19" position="float" orientation="portrait"><object-id xmlns:xlink="http://www.w3.org/1999/xlink" content-type="doi" xlink:type="simple">10.3897/zookeys.1068.73549.figure19</object-id><object-id xmlns:xlink="http://www.w3.org/1999/xlink" content-type="arpha" xlink:type="simple">E55ED6EB-2E6A-5B04-ACD1-C9A169E8E2EB</object-id><label>Figure 19.</label><caption><p><italic><tp:taxon-name><tp:taxon-name-part taxon-name-part-type="genus" reg="Philoctetes">Philoctetes</tp:taxon-name-part><tp:taxon-name-part taxon-name-part-type="species" reg="boreki">boreki</tp:taxon-name-part></tp:taxon-name></italic> sp. nov., male, holotype <bold>A</bold> habitus, dorsal view <bold>B</bold> genital capsule, ventral view <bold>C</bold> genital capsule, ventral view, <bold>D</bold> habitus, dorso-lateral view <bold>E</bold> metasoma, postero-lateral view <bold>F</bold> habitus, lateral view <bold>G</bold> head, frontal view. Scale bars: 1 mm.</p></caption><graphic xmlns:xlink="http://www.w3.org/1999/xlink" xlink:href="zookeys-1068-149-g019.jpg" position="float" orientation="portrait" xlink:type="simple" id="oo_608686.jpg"><uri content-type="original_file" xlink:type="simple">https://binary.pensoft.net/fig/608686</uri></graphic></fig><p><italic>Female.</italic> Unknown.</p></tp:treatment-sec><tp:treatment-sec sec-type="etymology" id="SECID0ERXCI"><title>Etymology.</title><p>The specific epithet <italic><tp:taxon-name><tp:taxon-name-part taxon-name-part-type="genus" reg="Philoctetes"/><tp:taxon-name-part taxon-name-part-type="species" reg="boreki">boreki</tp:taxon-name-part></tp:taxon-name></italic> (masculine noun in genitive) is dedicated to Borek Halada (České Budějovice, Czech Republic), son of Marek, for his precious contribution in the organisation of the present article.</p></tp:treatment-sec><tp:treatment-sec sec-type="Comparative diagnosis" id="SECID0EBYCI"><title>Comparative diagnosis.</title><p><italic><tp:taxon-name><tp:taxon-name-part taxon-name-part-type="genus" reg="Philoctetes">Philoctetes</tp:taxon-name-part><tp:taxon-name-part taxon-name-part-type="species" reg="boreki">boreki</tp:taxon-name-part></tp:taxon-name></italic> sp. nov. is related to a few other high altitude Alpine and Central Asian species. They all share some morphological features, such as flattened body, shallow punctuation and long, blackish erect setae (<xref ref-type="bibr" rid="B31">Rosa et al. 2017b</xref>). It shares with the Alpine <italic><tp:taxon-name><tp:taxon-name-part taxon-name-part-type="genus" reg="Philoctetes">Philoctetes</tp:taxon-name-part><tp:taxon-name-part taxon-name-part-type="species" reg="putoni">putoni</tp:taxon-name-part></tp:taxon-name></italic> (du Buysson, 1892) and <italic><tp:taxon-name><tp:taxon-name-part taxon-name-part-type="genus" reg="Philoctetes">P.</tp:taxon-name-part><tp:taxon-name-part taxon-name-part-type="species" reg="helveticus">helveticus</tp:taxon-name-part></tp:taxon-name></italic> (Linsenmaier, 1959) greenish-blue body colour and metanotal projection, more or less projecting over propodeum. <italic><tp:taxon-name><tp:taxon-name-part taxon-name-part-type="genus" reg="Philoctetes">P.</tp:taxon-name-part><tp:taxon-name-part taxon-name-part-type="species" reg="boreki">boreki</tp:taxon-name-part></tp:taxon-name></italic> sp. nov. is separated from these species by distribution of black setae, mostly focused on the last visible tergum and different shape of metanotal plate (<xref ref-type="bibr" rid="B31">Rosa et al. 2017b</xref>). Central Asian species belonging to this group are <italic><tp:taxon-name><tp:taxon-name-part taxon-name-part-type="genus" reg="Philoctetes">P.</tp:taxon-name-part><tp:taxon-name-part taxon-name-part-type="species" reg="elongatus">elongatus</tp:taxon-name-part></tp:taxon-name></italic> (Semenov-Tian-Shanskij &amp; Nikol’skaya, 1954) (from Tajikistan), <italic><tp:taxon-name><tp:taxon-name-part taxon-name-part-type="genus" reg="Philoctetes">P.</tp:taxon-name-part><tp:taxon-name-part taxon-name-part-type="species" reg="hirsutus">hirsutus</tp:taxon-name-part></tp:taxon-name></italic> (Semenov-Tian-Shanskij, 1932) (Kyrgyzstan and Uzbekistan) and <italic><tp:taxon-name><tp:taxon-name-part taxon-name-part-type="genus" reg="Philoctetes">P.</tp:taxon-name-part><tp:taxon-name-part taxon-name-part-type="species" reg="hirtus">hirtus</tp:taxon-name-part></tp:taxon-name></italic> (Semenov-Tian-Shanskij, 1932) (Kyrgyzstan). <italic><tp:taxon-name><tp:taxon-name-part taxon-name-part-type="genus" reg="Philoctetes">P.</tp:taxon-name-part><tp:taxon-name-part taxon-name-part-type="species" reg="boreki">boreki</tp:taxon-name-part></tp:taxon-name></italic> sp. nov. is separated from these Central Asian species by mucronate metascutellum (vs. metanotum conical, without distinct mucronate projection) and by <italic><tp:taxon-name><tp:taxon-name-part taxon-name-part-type="genus" reg="Philoctetes">P.</tp:taxon-name-part><tp:taxon-name-part taxon-name-part-type="species" reg="hirtus">hirtus</tp:taxon-name-part></tp:taxon-name></italic> for green-blue body colour (vs. metasoma metallic red). Another Central Asian species, <italic><tp:taxon-name><tp:taxon-name-part taxon-name-part-type="genus" reg="Philoctetes">P.</tp:taxon-name-part><tp:taxon-name-part taxon-name-part-type="species" reg="lyubae">lyubae</tp:taxon-name-part></tp:taxon-name></italic>, shares with <italic><tp:taxon-name><tp:taxon-name-part taxon-name-part-type="genus" reg="Philoctetes">P.</tp:taxon-name-part><tp:taxon-name-part taxon-name-part-type="species" reg="boreki">boreki</tp:taxon-name-part></tp:taxon-name></italic> sp. nov. body uniformly coloured, although green to golden-green and elongate metascutellar plate, yet the habitus is normally shaped, not flattened, with short, whitish setae.</p></tp:treatment-sec><tp:treatment-sec sec-type="distribution" id="SECID0EI3CI"><title>Distribution.</title><p>Mongolia (Tuv).</p></tp:treatment-sec><ref-list><ref id="B31"><mixed-citation xmlns:xlink="http://www.w3.org/1999/xlink" xlink:type="simple"><person-group><name name-style="western"><surname>Rosa</surname><given-names>P</given-names></name><name name-style="western"><surname>Zilioli</surname><given-names>M</given-names></name><name name-style="western"><surname>Jacobs</surname><given-names>M</given-names></name></person-group> (<year>2017b</year>) <article-title>Notes on endemic alpine chrysidids, with key to Alpine <italic><tp:taxon-name><tp:taxon-name-part taxon-name-part-type="genus">Philoctetes</tp:taxon-name-part></tp:taxon-name></italic> Abeille de Perrin, 1879 and remarks on two rarely collected species (<tp:taxon-name><tp:taxon-name-part taxon-name-part-type="order">Hymenoptera</tp:taxon-name-part></tp:taxon-name>, <tp:taxon-name><tp:taxon-name-part taxon-name-part-type="family">Chrysididae</tp:taxon-name-part></tp:taxon-name>).</article-title><source>Natural History Sciences</source><volume>4</volume>(<issue>1</issue>): <fpage>9</fpage>–<lpage>18</lpage>. <ext-link xlink:type="simple" ext-link-type="doi" xlink:href="10.4081/nhs.2017.325">https://doi.org/10.4081/nhs.2017.325</ext-link></mixed-citation></ref></ref-list></tp:taxon-treatment>
